# Supplementary material for: Identification and analysis of alternative splicing events in Phaseolus vulgaris and Glycine max
Source: BMC Genomics. 2017 Aug 22;18:650. doi: 10.1186/s12864-017-4054-2 (PMC5568362; doi:10.1186/s12864-017-4054-2)
Supplement: Supplementary file 1 — AS events reported in the Phaseolus vulgaris [34] and Glycine max [33] annotated genomes. (XLSX 11 kb) [file 12864_2017_4054_MOESM1_ESM.xlsx]

## Sheet: Hoja1
	Phaseolus vulgaris		Glycine max
AS event	Number	Percentage	Number	Percentage
AA	1223	0.31	7129	0.28
AD	903	0.23	6067	0.24
ASS	72	0.02	603	0.02
ES	765	0.19	3738	0.15
IR	393	0.1	2243	0.09
NI	135	0.03	2864	0.11
RE	436	0.11	3127	0.12
