# Supplementary material for: Identification and analysis of alternative splicing events in Phaseolus vulgaris and Glycine max
Source: BMC Genomics. 2017 Aug 22;18:650. doi: 10.1186/s12864-017-4054-2 (PMC5568362; doi:10.1186/s12864-017-4054-2)
Supplement: Supplementary file 2 — AS event. (XLSX 8631 kb) [file 12864_2017_4054_MOESM2_ESM.xlsx]

## Sheet: G. max
AS Event	Gene	AS position	Chromosome	Primary transcript exon or intron
INTRON_RETENTION	Glyma.01G000100	NA	Chr01	27991-28139
INTRON_RETENTION	Glyma.01G000200	NA	Chr01	62644-63066
ALTERNATIVE_ACCEPTOR	Glyma.01G000200	62905-63066	Chr01	62644-63066
ALTERNATIVE_DONOR	Glyma.01G000200	62644-63085	Chr01	62644-63066
INTRON_RETENTION	Glyma.01G000200	NA	Chr01	63141-63334
EXON_SKIPPING	Glyma.01G000200	64199-66176	Chr01	65205-65261
INTRON_RETENTION	Glyma.01G000200	NA	Chr01	65261-65454
EXON_SKIPPING	Glyma.01G000600	118482-127392	Chr01	125587-125837
INTRON_RETENTION	Glyma.01G000600	NA	Chr01	125837-127392
INTRON_RETENTION	Glyma.01G000800	NA	Chr01	157653-157725
INTRON_RETENTION	Glyma.01G000900	NA	Chr01	170613-170734
ALTERNATIVE_ACCEPTOR	Glyma.01G000900	177406-177531	Chr01	177406-177521
INTRON_RETENTION	Glyma.01G000900	NA	Chr01	177636-177722
RETAINED_EXON	Glyma.01G000900	NA	Chr01	179763-180177
ALTERNATIVE_DONOR	Glyma.01G000900	179919-180177	Chr01	179763-180177
ALTERNATIVE_ACCEPTOR	Glyma.01G000900	181290-181428	Chr01	181290-181425
INTRON_RETENTION	Glyma.01G000900	NA	Chr01	181583-181661
ALTERNATIVE_ACCEPTOR	Glyma.01G000900	188291-188846	Chr01	188291-188842
INTRON_RETENTION	Glyma.01G000900	NA	Chr01	191572-191662
INTRON_RETENTION	Glyma.01G001000	NA	Chr01	196425-196512
ALTERNATIVE_ACCEPTOR	Glyma.01G001000	196425-196515	Chr01	196425-196512
INTRON_RETENTION	Glyma.01G001000	NA	Chr01	199475-199591
ALTERNATIVE_ACCEPTOR	Glyma.01G001000	199475-199583	Chr01	199475-199591
ALTERNATIVE_DONOR	Glyma.01G001000	199480-199591	Chr01	199475-199591
ALTERNATIVE_ACCEPTOR	Glyma.01G001300	227800-228881	Chr01	227796-228881
INTRON_RETENTION	Glyma.01G001300	NA	Chr01	232915-232986
ALTERNATIVE_ACCEPTOR	Glyma.01G001300	234131-234821	Chr01	234164-234821
INTRON_RETENTION	Glyma.01G001300	NA	Chr01	236498-236574
INTRON_RETENTION	Glyma.01G001300	NA	Chr01	236768-236849
INTRON_RETENTION	Glyma.01G001300	NA	Chr01	237629-237697
INTRON_RETENTION	Glyma.01G001800	NA	Chr01	276253-276553
ALTERNATIVE_DONOR	Glyma.01G001800	276070-276553	Chr01	276253-276553
ALTERNATIVE_ACCEPTOR	Glyma.01G001800	277152-277425	Chr01	277152-277451
ALTERNATIVE_ACCEPTOR	Glyma.01G001900	282001-282168	Chr01	282001-282165
RETAINED_EXON	Glyma.01G002100	NA	Chr01	292119-292712
ALTERNATIVE_ACCEPTOR	Glyma.01G002100	292560-292712	Chr01	292119-292712
ALTERNATIVE_DONOR	Glyma.01G002100	292119-292428	Chr01	292119-292712
ALTERNATIVE_DONOR	Glyma.01G002100	292119-292711	Chr01	292119-292712
NEW_INTRON	Glyma.01G002100	NA	Chr01	293023-294902
ALTERNATIVE_ACCEPTOR	Glyma.01G002100	294864-295118	Chr01	294902-295118
INTRON_RETENTION	Glyma.01G002100	NA	Chr01	295907-296007
INTRON_RETENTION	Glyma.01G002100	NA	Chr01	296171-296271
INTRON_RETENTION	Glyma.01G002100	NA	Chr01	296361-296576
INTRON_RETENTION	Glyma.01G002100	NA	Chr01	296660-296749
EXON_SKIPPING	Glyma.01G002100	296660-296978	Chr01	296749-296904
INTRON_RETENTION	Glyma.01G002100	NA	Chr01	296904-296978
INTRON_RETENTION	Glyma.01G002200	NA	Chr01	304531-304614
INTRON_RETENTION	Glyma.01G002200	NA	Chr01	304771-304884
ALTERNATIVE_DONOR	Glyma.01G002200	304771-304898	Chr01	304771-304884
INTRON_RETENTION	Glyma.01G002200	NA	Chr01	304937-305112
RETAINED_EXON	Glyma.01G002200	NA	Chr01	305707-306548
ALTERNATIVE_ACCEPTOR	Glyma.01G002200	305700-306548	Chr01	305707-306548
ALTERNATIVE_SPLICING_SITES	Glyma.01G002200	305692-305839	Chr01	305707-306548
EXON_SKIPPING	Glyma.01G002200	305707-307635	Chr01	306548-306721
EXON_SKIPPING	Glyma.01G002200	305939-307635	Chr01	306548-306721
INTRON_RETENTION	Glyma.01G002200	NA	Chr01	306721-307635
NEW_INTRON	Glyma.01G002200	NA	Chr01	307635-307964
RETAINED_EXON	Glyma.01G002700	NA	Chr01	340694-341894
ALTERNATIVE_ACCEPTOR	Glyma.01G002700	340694-341864	Chr01	340694-341894
INTRON_RETENTION	Glyma.01G002900	NA	Chr01	346513-346585
ALTERNATIVE_ACCEPTOR	Glyma.01G002900	347013-347503	Chr01	347013-347495
RETAINED_EXON	Glyma.01G002900	NA	Chr01	347642-348071
INTRON_RETENTION	Glyma.01G002900	NA	Chr01	347642-348071
ALTERNATIVE_ACCEPTOR	Glyma.01G002900	347642-347725	Chr01	347642-348071
ALTERNATIVE_ACCEPTOR	Glyma.01G002900	347642-347730	Chr01	347642-348071
ALTERNATIVE_DONOR	Glyma.01G002900	347805-348071	Chr01	347642-348071
ALTERNATIVE_DONOR	Glyma.01G002900	347886-348071	Chr01	347642-348071
ALTERNATIVE_ACCEPTOR	Glyma.01G002900	348469-349297	Chr01	348469-349298
RETAINED_EXON	Glyma.01G002900	NA	Chr01	349418-349796
ALTERNATIVE_ACCEPTOR	Glyma.01G002900	349418-349508	Chr01	349418-349796
INTRON_RETENTION	Glyma.01G003000	NA	Chr01	363825-364227
INTRON_RETENTION	Glyma.01G003600	NA	Chr01	388871-388967
EXON_SKIPPING	Glyma.01G003600	389115-389948	Chr01	389369-389421
ALTERNATIVE_DONOR	Glyma.01G003600	389421-389881	Chr01	389421-389948
ALTERNATIVE_SPLICING_SITES	Glyma.01G003800	397842-398351	Chr01	397845-398354
ALTERNATIVE_DONOR	Glyma.01G003800	398771-399062	Chr01	398771-399060
NEW_INTRON	Glyma.01G003800	NA	Chr01	399655-399810
EXON_SKIPPING	Glyma.01G003800	399810-400124	Chr01	399995-400005
RETAINED_EXON	Glyma.01G003800	NA	Chr01	400005-400135
ALTERNATIVE_DONOR	Glyma.01G003800	400005-400088	Chr01	400005-400135
NEW_INTRON	Glyma.01G004100	NA	Chr01	418636-418940
INTRON_RETENTION	Glyma.01G004100	NA	Chr01	420420-420497
INTRON_RETENTION	Glyma.01G004100	NA	Chr01	420637-420731
ALTERNATIVE_DONOR	Glyma.01G004100	420613-420731	Chr01	420637-420731
INTRON_RETENTION	Glyma.01G004100	NA	Chr01	420953-421047
INTRON_RETENTION	Glyma.01G004200	NA	Chr01	425596-425868
ALTERNATIVE_ACCEPTOR	Glyma.01G004200	425596-425926	Chr01	425596-425868
INTRON_RETENTION	Glyma.01G004200	NA	Chr01	425998-426225
INTRON_RETENTION	Glyma.01G004200	NA	Chr01	426304-426401
NEW_INTRON	Glyma.01G004300	NA	Chr01	429326-429580
INTRON_RETENTION	Glyma.01G004400	NA	Chr01	431455-431504
ALTERNATIVE_SPLICING_SITES	Glyma.01G004400	431408-431560	Chr01	431455-431504
INTRON_RETENTION	Glyma.01G004400	NA	Chr01	431624-431675
INTRON_RETENTION	Glyma.01G004400	NA	Chr01	431938-431987
INTRON_RETENTION	Glyma.01G004400	NA	Chr01	432468-432520
NEW_INTRON	Glyma.01G004500	NA	Chr01	436488-437413
INTRON_RETENTION	Glyma.01G004600	NA	Chr01	439095-439231
ALTERNATIVE_DONOR	Glyma.01G004600	439095-439237	Chr01	439095-439231
NEW_INTRON	Glyma.01G004700	NA	Chr01	441820-442357
INTRON_RETENTION	Glyma.01G004700	NA	Chr01	442697-443051
INTRON_RETENTION	Glyma.01G004700	NA	Chr01	443095-443225
INTRON_RETENTION	Glyma.01G004800	NA	Chr01	448536-448899
INTRON_RETENTION	Glyma.01G004800	NA	Chr01	450423-450624
EXON_SKIPPING	Glyma.01G004800	450756-451367	Chr01	451017-451079
INTRON_RETENTION	Glyma.01G004800	NA	Chr01	451079-451367
INTRON_RETENTION	Glyma.01G005100	NA	Chr01	507383-507546
INTRON_RETENTION	Glyma.01G005100	NA	Chr01	507615-507728
ALTERNATIVE_DONOR	Glyma.01G005100	507632-507728	Chr01	507615-507728
INTRON_RETENTION	Glyma.01G005100	NA	Chr01	507806-507930
INTRON_RETENTION	Glyma.01G005100	NA	Chr01	508011-508127
INTRON_RETENTION	Glyma.01G005200	NA	Chr01	513915-514152
ALTERNATIVE_ACCEPTOR	Glyma.01G005200	513915-514097	Chr01	513915-514152
INTRON_RETENTION	Glyma.01G005200	NA	Chr01	515250-515357
INTRON_RETENTION	Glyma.01G005200	NA	Chr01	516132-516220
INTRON_RETENTION	Glyma.01G005300	NA	Chr01	518989-519091
INTRON_RETENTION	Glyma.01G005300	NA	Chr01	520322-520412
ALTERNATIVE_DONOR	Glyma.01G005400	524840-524933	Chr01	524840-524937
INTRON_RETENTION	Glyma.01G005400	NA	Chr01	524985-525292
INTRON_RETENTION	Glyma.01G005400	NA	Chr01	526502-526568
INTRON_RETENTION	Glyma.01G005400	NA	Chr01	527270-527363
ALTERNATIVE_ACCEPTOR	Glyma.01G005400	527254-527363	Chr01	527270-527363
INTRON_RETENTION	Glyma.01G005400	NA	Chr01	527774-527879
EXON_SKIPPING	Glyma.01G005500	544136-545677	Chr01	544929-545241
RETAINED_EXON	Glyma.01G005500	NA	Chr01	545241-545677
INTRON_RETENTION	Glyma.01G005500	NA	Chr01	545241-545677
ALTERNATIVE_ACCEPTOR	Glyma.01G005500	545241-545333	Chr01	545241-545677
ALTERNATIVE_DONOR	Glyma.01G005500	545094-545677	Chr01	545241-545677
ALTERNATIVE_DONOR	Glyma.01G005500	545221-545677	Chr01	545241-545677
ALTERNATIVE_DONOR	Glyma.01G005500	545391-545677	Chr01	545241-545677
ALTERNATIVE_SPLICING_SITES	Glyma.01G005500	545221-545333	Chr01	545241-545677
ALTERNATIVE_DONOR	Glyma.01G005500	546450-546901	Chr01	546449-546901
ALTERNATIVE_ACCEPTOR	Glyma.01G005500	547478-548589	Chr01	547478-548587
ALTERNATIVE_ACCEPTOR	Glyma.01G005500	547478-548594	Chr01	547478-548587
ALTERNATIVE_ACCEPTOR	Glyma.01G005500	547478-548596	Chr01	547478-548587
INTRON_RETENTION	Glyma.01G005600	NA	Chr01	559994-560192
EXON_SKIPPING	Glyma.01G005600	559994-560436	Chr01	560192-560242
INTRON_RETENTION	Glyma.01G005600	NA	Chr01	560242-560436
ALTERNATIVE_ACCEPTOR	Glyma.01G005700	563099-563290	Chr01	563221-563290
ALTERNATIVE_DONOR	Glyma.01G005700	563499-563627	Chr01	563499-566621
RETAINED_EXON	Glyma.01G005800	NA	Chr01	568506-571308
ALTERNATIVE_DONOR	Glyma.01G005800	568506-569214	Chr01	568506-571308
INTRON_RETENTION	Glyma.01G006000	NA	Chr01	586334-586584
NEW_INTRON	Glyma.01G006000	NA	Chr01	586584-587305
EXON_SKIPPING	Glyma.01G006100	589014-590086	Chr01	589227-589328
INTRON_RETENTION	Glyma.01G006100	NA	Chr01	590146-590659
INTRON_RETENTION	Glyma.01G006100	NA	Chr01	591380-591544
ALTERNATIVE_DONOR	Glyma.01G006100	591730-591979	Chr01	591730-592005
RETAINED_EXON	Glyma.01G006100	NA	Chr01	593460-596380
ALTERNATIVE_ACCEPTOR	Glyma.01G006100	594453-596380	Chr01	593460-596380
ALTERNATIVE_ACCEPTOR	Glyma.01G006100	595586-596380	Chr01	593460-596380
ALTERNATIVE_DONOR	Glyma.01G006100	593460-594360	Chr01	593460-596380
ALTERNATIVE_ACCEPTOR	Glyma.01G006100	597512-597698	Chr01	597549-597698
INTRON_RETENTION	Glyma.01G006100	NA	Chr01	598072-598325
INTRON_RETENTION	Glyma.01G006400	NA	Chr01	604637-604737
ALTERNATIVE_DONOR	Glyma.01G006400	605069-605205	Chr01	605094-605205
INTRON_RETENTION	Glyma.01G006400	NA	Chr01	611542-611831
EXON_SKIPPING	Glyma.01G006500	614497-614774	Chr01	614632-614700
INTRON_RETENTION	Glyma.01G006500	NA	Chr01	615813-615888
ALTERNATIVE_ACCEPTOR	Glyma.01G006500	615813-615893	Chr01	615813-615888
ALTERNATIVE_ACCEPTOR	Glyma.01G006500	616521-617833	Chr01	616521-617809
ALTERNATIVE_ACCEPTOR	Glyma.01G006500	617914-618032	Chr01	617914-618016
RETAINED_EXON	Glyma.01G006500	NA	Chr01	618379-619571
ALTERNATIVE_ACCEPTOR	Glyma.01G006500	618379-618954	Chr01	618379-619571
RETAINED_EXON	Glyma.01G006500	NA	Chr01	619786-621598
ALTERNATIVE_ACCEPTOR	Glyma.01G006500	619786-619998	Chr01	619786-621598
ALTERNATIVE_ACCEPTOR	Glyma.01G006500	619786-620011	Chr01	619786-621598
ALTERNATIVE_ACCEPTOR	Glyma.01G006500	619786-620065	Chr01	619786-621598
ALTERNATIVE_ACCEPTOR	Glyma.01G006500	619786-620135	Chr01	619786-621598
ALTERNATIVE_DONOR	Glyma.01G006500	620247-621598	Chr01	619786-621598
RETAINED_EXON	Glyma.01G006500	NA	Chr01	622232-627344
ALTERNATIVE_ACCEPTOR	Glyma.01G006500	622232-624176	Chr01	622232-627344
ALTERNATIVE_DONOR	Glyma.01G006500	627431-628744	Chr01	627436-628744
INTRON_RETENTION	Glyma.01G006500	NA	Chr01	629124-629361
ALTERNATIVE_DONOR	Glyma.01G006500	630329-631310	Chr01	629477-631310
INTRON_RETENTION	Glyma.01G006500	NA	Chr01	631426-631528
ALTERNATIVE_SPLICING_SITES	Glyma.01G006500	631450-631542	Chr01	631426-631528
INTRON_RETENTION	Glyma.01G006500	NA	Chr01	631608-631892
INTRON_RETENTION	Glyma.01G006500	NA	Chr01	631996-632064
ALTERNATIVE_ACCEPTOR	Glyma.01G006500	634303-635564	Chr01	634303-635566
ALTERNATIVE_ACCEPTOR	Glyma.01G006500	635693-635785	Chr01	635693-635788
INTRON_RETENTION	Glyma.01G006500	NA	Chr01	635917-636001
INTRON_RETENTION	Glyma.01G006500	NA	Chr01	636131-637214
ALTERNATIVE_ACCEPTOR	Glyma.01G006500	636131-637261	Chr01	636131-637214
EXON_SKIPPING	Glyma.01G006500	636131-639616	Chr01	637214-637339
EXON_SKIPPING	Glyma.01G006500	637475-639616	Chr01	638001-638071
INTRON_RETENTION	Glyma.01G006500	NA	Chr01	640075-641377
ALTERNATIVE_ACCEPTOR	Glyma.01G006500	641505-641760	Chr01	641505-641764
ALTERNATIVE_ACCEPTOR	Glyma.01G006600	644128-644520	Chr01	644128-644523
ALTERNATIVE_ACCEPTOR	Glyma.01G006600	644128-644591	Chr01	644128-644523
ALTERNATIVE_ACCEPTOR	Glyma.01G006600	644645-644752	Chr01	644645-644754
INTRON_RETENTION	Glyma.01G006600	NA	Chr01	644799-644882
ALTERNATIVE_DONOR	Glyma.01G006600	645229-645679	Chr01	645042-645679
EXON_SKIPPING	Glyma.01G006600	645042-646120	Chr01	645679-645758
ALTERNATIVE_DONOR	Glyma.01G006700	653062-653751	Chr01	653062-653738
INTRON_RETENTION	Glyma.01G006700	NA	Chr01	654072-654185
ALTERNATIVE_ACCEPTOR	Glyma.01G006700	654074-654185	Chr01	654072-654185
ALTERNATIVE_ACCEPTOR	Glyma.01G006700	654681-655433	Chr01	654690-655433
INTRON_RETENTION	Glyma.01G006700	NA	Chr01	656079-656192
ALTERNATIVE_ACCEPTOR	Glyma.01G006700	656095-656192	Chr01	656079-656192
INTRON_RETENTION	Glyma.01G006700	NA	Chr01	656344-656431
ALTERNATIVE_ACCEPTOR	Glyma.01G006700	656340-656431	Chr01	656344-656431
INTRON_RETENTION	Glyma.01G006700	NA	Chr01	656523-656606
NEW_INTRON	Glyma.01G006800	NA	Chr01	664159-664746
ALTERNATIVE_SPLICING_SITES	Glyma.01G006900	672173-672647	Chr01	672174-672654
INTRON_RETENTION	Glyma.01G007000	NA	Chr01	682638-682736
NEW_INTRON	Glyma.01G007000	NA	Chr01	683112-683545
INTRON_RETENTION	Glyma.01G007000	NA	Chr01	683545-683668
EXON_SKIPPING	Glyma.01G007200	731751-732376	Chr01	732104-732178
INTRON_RETENTION	Glyma.01G007200	NA	Chr01	732736-732811
ALTERNATIVE_ACCEPTOR	Glyma.01G007200	734237-734403	Chr01	734237-734488
NEW_INTRON	Glyma.01G007200	NA	Chr01	734488-735381
INTRON_RETENTION	Glyma.01G007300	NA	Chr01	738057-738249
INTRON_RETENTION	Glyma.01G007400	NA	Chr01	742724-742826
INTRON_RETENTION	Glyma.01G007800	NA	Chr01	765786-765896
INTRON_RETENTION	Glyma.01G007800	NA	Chr01	765995-766079
ALTERNATIVE_ACCEPTOR	Glyma.01G007800	768536-768616	Chr01	768536-768613
INTRON_RETENTION	Glyma.01G007800	NA	Chr01	768681-768857
INTRON_RETENTION	Glyma.01G007800	NA	Chr01	768943-769041
ALTERNATIVE_ACCEPTOR	Glyma.01G007800	768943-769040	Chr01	768943-769041
ALTERNATIVE_ACCEPTOR	Glyma.01G007800	768943-769047	Chr01	768943-769041
EXON_SKIPPING	Glyma.01G008100	789578-790765	Chr01	789955-790039
ALTERNATIVE_ACCEPTOR	Glyma.01G008200	802493-802792	Chr01	802493-802787
EXON_SKIPPING	Glyma.01G008200	802493-803289	Chr01	802787-802841
RETAINED_EXON	Glyma.01G008200	NA	Chr01	804442-806638
ALTERNATIVE_DONOR	Glyma.01G008200	806482-806638	Chr01	804442-806638
ALTERNATIVE_ACCEPTOR	Glyma.01G008400	818510-818818	Chr01	818510-818815
ALTERNATIVE_DONOR	Glyma.01G008400	819115-819666	Chr01	819105-819666
INTRON_RETENTION	Glyma.01G008500	NA	Chr01	828137-828235
INTRON_RETENTION	Glyma.01G008500	NA	Chr01	828679-828760
INTRON_RETENTION	Glyma.01G008500	NA	Chr01	830482-830572
ALTERNATIVE_ACCEPTOR	Glyma.01G008700	844647-846109	Chr01	844664-846109
ALTERNATIVE_DONOR	Glyma.01G008700	846334-847949	Chr01	846334-847935
EXON_SKIPPING	Glyma.01G008700	846334-848280	Chr01	847935-848157
INTRON_RETENTION	Glyma.01G008700	NA	Chr01	848157-848280
ALTERNATIVE_ACCEPTOR	Glyma.01G008700	848488-849577	Chr01	848428-849577
INTRON_RETENTION	Glyma.01G008700	NA	Chr01	851657-851749
ALTERNATIVE_ACCEPTOR	Glyma.01G008800	862190-862872	Chr01	862190-862868
INTRON_RETENTION	Glyma.01G008900	NA	Chr01	866006-866101
INTRON_RETENTION	Glyma.01G008900	NA	Chr01	866726-866807
ALTERNATIVE_ACCEPTOR	Glyma.01G008900	869066-870183	Chr01	869063-870183
INTRON_RETENTION	Glyma.01G008900	NA	Chr01	870254-870334
INTRON_RETENTION	Glyma.01G008900	NA	Chr01	871787-871880
ALTERNATIVE_ACCEPTOR	Glyma.01G008900	871798-871880	Chr01	871787-871880
INTRON_RETENTION	Glyma.01G008900	NA	Chr01	872491-872572
ALTERNATIVE_ACCEPTOR	Glyma.01G009300	910742-910971	Chr01	910742-910972
INTRON_RETENTION	Glyma.01G009300	NA	Chr01	913068-913161
INTRON_RETENTION	Glyma.01G009300	NA	Chr01	913802-913884
INTRON_RETENTION	Glyma.01G009300	NA	Chr01	915815-915888
INTRON_RETENTION	Glyma.01G009400	NA	Chr01	921507-921574
ALTERNATIVE_ACCEPTOR	Glyma.01G009400	921483-921574	Chr01	921507-921574
ALTERNATIVE_ACCEPTOR	Glyma.01G009400	921440-921574	Chr01	921507-921574
ALTERNATIVE_SPLICING_SITES	Glyma.01G009400	921483-921572	Chr01	921507-921574
ALTERNATIVE_SPLICING_SITES	Glyma.01G009400	921483-921625	Chr01	921507-921574
ALTERNATIVE_ACCEPTOR	Glyma.01G009400	922418-922832	Chr01	922416-922832
ALTERNATIVE_ACCEPTOR	Glyma.01G009400	923711-925392	Chr01	923692-925392
INTRON_RETENTION	Glyma.01G009600	NA	Chr01	938328-938518
ALTERNATIVE_DONOR	Glyma.01G009600	938328-938534	Chr01	938328-938518
EXON_SKIPPING	Glyma.01G009600	938590-939335	Chr01	938799-938859
INTRON_RETENTION	Glyma.01G009600	NA	Chr01	938859-939335
ALTERNATIVE_DONOR	Glyma.01G009600	939411-940095	Chr01	939411-940099
ALTERNATIVE_ACCEPTOR	Glyma.01G009800	960425-960524	Chr01	960425-960544
RETAINED_EXON	Glyma.01G009800	NA	Chr01	960628-963142
INTRON_RETENTION	Glyma.01G009800	NA	Chr01	960628-963142
ALTERNATIVE_ACCEPTOR	Glyma.01G009800	960628-961346	Chr01	960628-963142
ALTERNATIVE_ACCEPTOR	Glyma.01G009800	960628-961626	Chr01	960628-963142
ALTERNATIVE_DONOR	Glyma.01G009800	961418-963142	Chr01	960628-963142
ALTERNATIVE_DONOR	Glyma.01G009800	961435-963142	Chr01	960628-963142
ALTERNATIVE_DONOR	Glyma.01G009800	961833-963142	Chr01	960628-963142
ALTERNATIVE_DONOR	Glyma.01G009900	970636-971017	Chr01	970636-971013
ALTERNATIVE_ACCEPTOR	Glyma.01G010000	976960-977420	Chr01	977039-977420
NEW_INTRON	Glyma.01G010000	NA	Chr01	977420-978674
INTRON_RETENTION	Glyma.01G010100	NA	Chr01	982376-982654
INTRON_RETENTION	Glyma.01G010100	NA	Chr01	983685-983781
ALTERNATIVE_ACCEPTOR	Glyma.01G010100	983672-983781	Chr01	983685-983781
RETAINED_EXON	Glyma.01G010100	NA	Chr01	984154-985143
ALTERNATIVE_DONOR	Glyma.01G010100	984154-984343	Chr01	984154-985143
ALTERNATIVE_ACCEPTOR	Glyma.01G010100	985278-986074	Chr01	985296-986074
ALTERNATIVE_ACCEPTOR	Glyma.01G010200	993373-994203	Chr01	993617-994203
ALTERNATIVE_ACCEPTOR	Glyma.01G010200	993620-994203	Chr01	993617-994203
INTRON_RETENTION	Glyma.01G010200	NA	Chr01	994814-994909
INTRON_RETENTION	Glyma.01G010300	NA	Chr01	1005005-1005119
INTRON_RETENTION	Glyma.01G010400	NA	Chr01	1009775-1009861
INTRON_RETENTION	Glyma.01G010400	NA	Chr01	1010723-1010875
INTRON_RETENTION	Glyma.01G010400	NA	Chr01	1011659-1011745
INTRON_RETENTION	Glyma.01G010400	NA	Chr01	1011958-1012034
NEW_INTRON	Glyma.01G010700	NA	Chr01	1030883-1033685
INTRON_RETENTION	Glyma.01G010800	NA	Chr01	1036949-1037289
INTRON_RETENTION	Glyma.01G010800	NA	Chr01	1037488-1038019
ALTERNATIVE_ACCEPTOR	Glyma.01G010800	1037343-1038019	Chr01	1037488-1038019
EXON_SKIPPING	Glyma.01G010800	1037488-1038773	Chr01	1038019-1038173
INTRON_RETENTION	Glyma.01G010800	NA	Chr01	1038879-1038966
ALTERNATIVE_ACCEPTOR	Glyma.01G010800	1038880-1038966	Chr01	1038879-1038966
ALTERNATIVE_ACCEPTOR	Glyma.01G010800	1039249-1040068	Chr01	1039235-1040068
RETAINED_EXON	Glyma.01G010800	NA	Chr01	1042061-1042708
INTRON_RETENTION	Glyma.01G010800	NA	Chr01	1042061-1042708
ALTERNATIVE_ACCEPTOR	Glyma.01G010800	1042046-1042708	Chr01	1042061-1042708
ALTERNATIVE_ACCEPTOR	Glyma.01G010800	1042075-1042708	Chr01	1042061-1042708
RETAINED_EXON	Glyma.01G010900	NA	Chr01	1047929-1048279
ALTERNATIVE_DONOR	Glyma.01G010900	1048031-1048279	Chr01	1047929-1048279
ALTERNATIVE_DONOR	Glyma.01G011100	1058467-1059534	Chr01	1058463-1059534
INTRON_RETENTION	Glyma.01G011200	NA	Chr01	1070666-1070762
EXON_SKIPPING	Glyma.01G011200	1071342-1073357	Chr01	1071606-1073106
INTRON_RETENTION	Glyma.01G011400	NA	Chr01	1088138-1088602
INTRON_RETENTION	Glyma.01G011400	NA	Chr01	1088741-1088882
ALTERNATIVE_ACCEPTOR	Glyma.01G011400	1088741-1088866	Chr01	1088741-1088882
INTRON_RETENTION	Glyma.01G011400	NA	Chr01	1088935-1089014
ALTERNATIVE_ACCEPTOR	Glyma.01G011400	1088935-1089012	Chr01	1088935-1089014
ALTERNATIVE_ACCEPTOR	Glyma.01G011400	1088935-1089023	Chr01	1088935-1089014
INTRON_RETENTION	Glyma.01G011400	NA	Chr01	1089272-1090435
INTRON_RETENTION	Glyma.01G011500	NA	Chr01	1092435-1092727
INTRON_RETENTION	Glyma.01G011500	NA	Chr01	1093110-1093251
INTRON_RETENTION	Glyma.01G011600	NA	Chr01	1123018-1123560
ALTERNATIVE_DONOR	Glyma.01G011600	1123661-1123845	Chr01	1123661-1123811
EXON_SKIPPING	Glyma.01G011900	1142493-1143089	Chr01	1142610-1142657
NEW_INTRON	Glyma.01G012000	NA	Chr01	1157100-1160621
INTRON_RETENTION	Glyma.01G012100	NA	Chr01	1163498-1163611
INTRON_RETENTION	Glyma.01G012100	NA	Chr01	1167084-1167206
ALTERNATIVE_ACCEPTOR	Glyma.01G012100	1167090-1167206	Chr01	1167084-1167206
EXON_SKIPPING	Glyma.01G012200	1182882-1184485	Chr01	1183282-1183398
ALTERNATIVE_SPLICING_SITES	Glyma.01G012300	1194214-1194331	Chr01	1194194-1194338
INTRON_RETENTION	Glyma.01G012700	NA	Chr01	1211967-1212096
ALTERNATIVE_DONOR	Glyma.01G012700	1211954-1212096	Chr01	1211967-1212096
NEW_INTRON	Glyma.01G012700	NA	Chr01	1212288-1212491
ALTERNATIVE_DONOR	Glyma.01G012700	1212861-1213061	Chr01	1212859-1213061
ALTERNATIVE_SPLICING_SITES	Glyma.01G012700	1212861-1213058	Chr01	1212859-1213061
EXON_SKIPPING	Glyma.01G012700	1212861-1213872	Chr01	1213061-1213278
INTRON_RETENTION	Glyma.01G012700	NA	Chr01	1213278-1213872
ALTERNATIVE_DONOR	Glyma.01G012700	1213147-1213872	Chr01	1213278-1213872
INTRON_RETENTION	Glyma.01G013500	NA	Chr01	1285219-1285371
INTRON_RETENTION	Glyma.01G013500	NA	Chr01	1285521-1285840
INTRON_RETENTION	Glyma.01G013500	NA	Chr01	1286077-1286193
ALTERNATIVE_ACCEPTOR	Glyma.01G013500	1286398-1286511	Chr01	1286403-1286511
RETAINED_EXON	Glyma.01G013500	NA	Chr01	1287002-1292147
ALTERNATIVE_DONOR	Glyma.01G013500	1287002-1287238	Chr01	1287002-1292147
RETAINED_EXON	Glyma.01G014000	NA	Chr01	1341981-1342201
INTRON_RETENTION	Glyma.01G014000	NA	Chr01	1341981-1342201
ALTERNATIVE_DONOR	Glyma.01G014000	1341981-1342097	Chr01	1341981-1342201
INTRON_RETENTION	Glyma.01G014000	NA	Chr01	1342316-1342427
ALTERNATIVE_ACCEPTOR	Glyma.01G014100	1352960-1353821	Chr01	1352967-1353821
EXON_SKIPPING	Glyma.01G014100	1353868-1355461	Chr01	1354237-1354473
ALTERNATIVE_DONOR	Glyma.01G014100	1355497-1356637	Chr01	1355497-1356611
NEW_INTRON	Glyma.01G014100	NA	Chr01	1356611-1357445
INTRON_RETENTION	Glyma.01G014200	NA	Chr01	1372424-1373151
ALTERNATIVE_ACCEPTOR	Glyma.01G014200	1372396-1373151	Chr01	1372424-1373151
ALTERNATIVE_ACCEPTOR	Glyma.01G014200	1372422-1373151	Chr01	1372424-1373151
ALTERNATIVE_ACCEPTOR	Glyma.01G014200	1376089-1376456	Chr01	1376060-1376456
ALTERNATIVE_ACCEPTOR	Glyma.01G014200	1376057-1376456	Chr01	1376060-1376456
ALTERNATIVE_ACCEPTOR	Glyma.01G014200	1376568-1376669	Chr01	1376566-1376669
RETAINED_EXON	Glyma.01G014200	NA	Chr01	1377702-1379649
ALTERNATIVE_ACCEPTOR	Glyma.01G014200	1377910-1379649	Chr01	1377702-1379649
INTRON_RETENTION	Glyma.01G014200	NA	Chr01	1379746-1379914
RETAINED_EXON	Glyma.01G014400	NA	Chr01	1392544-1392838
ALTERNATIVE_ACCEPTOR	Glyma.01G014400	1392544-1392639	Chr01	1392544-1392838
ALTERNATIVE_ACCEPTOR	Glyma.01G014500	1395829-1396673	Chr01	1395827-1396673
INTRON_RETENTION	Glyma.01G014500	NA	Chr01	1397634-1397711
ALTERNATIVE_DONOR	Glyma.01G014500	1397634-1397729	Chr01	1397634-1397711
INTRON_RETENTION	Glyma.01G014600	NA	Chr01	1404646-1404870
ALTERNATIVE_ACCEPTOR	Glyma.01G014600	1404646-1404872	Chr01	1404646-1404870
ALTERNATIVE_ACCEPTOR	Glyma.01G014600	1404646-1404876	Chr01	1404646-1404870
ALTERNATIVE_ACCEPTOR	Glyma.01G014600	1404646-1404943	Chr01	1404646-1404870
INTRON_RETENTION	Glyma.01G014600	NA	Chr01	1405114-1405249
INTRON_RETENTION	Glyma.01G014600	NA	Chr01	1405415-1405629
RETAINED_EXON	Glyma.01G014600	NA	Chr01	1407987-1408262
ALTERNATIVE_DONOR	Glyma.01G014600	1408140-1408262	Chr01	1407987-1408262
INTRON_RETENTION	Glyma.01G014600	NA	Chr01	1408790-1409113
EXON_SKIPPING	Glyma.01G014700	1428225-1429402	Chr01	1428730-1429050
INTRON_RETENTION	Glyma.01G014700	NA	Chr01	1429050-1429402
INTRON_RETENTION	Glyma.01G014700	NA	Chr01	1430482-1430576
ALTERNATIVE_ACCEPTOR	Glyma.01G014700	1430482-1430601	Chr01	1430482-1430576
INTRON_RETENTION	Glyma.01G014700	NA	Chr01	1431010-1431089
INTRON_RETENTION	Glyma.01G014700	NA	Chr01	1431559-1431686
INTRON_RETENTION	Glyma.01G014700	NA	Chr01	1432842-1432952
ALTERNATIVE_ACCEPTOR	Glyma.01G014700	1432842-1432955	Chr01	1432842-1432952
INTRON_RETENTION	Glyma.01G014700	NA	Chr01	1433236-1433420
ALTERNATIVE_ACCEPTOR	Glyma.01G014700	1433236-1433417	Chr01	1433236-1433420
INTRON_RETENTION	Glyma.01G014800	NA	Chr01	1460655-1460779
RETAINED_EXON	Glyma.01G014800	NA	Chr01	1462094-1463543
ALTERNATIVE_DONOR	Glyma.01G014800	1463413-1463543	Chr01	1462094-1463543
INTRON_RETENTION	Glyma.01G014900	NA	Chr01	1481295-1481573
ALTERNATIVE_ACCEPTOR	Glyma.01G014900	1481634-1482343	Chr01	1481634-1482370
ALTERNATIVE_ACCEPTOR	Glyma.01G014900	1482436-1482542	Chr01	1482436-1482525
ALTERNATIVE_DONOR	Glyma.01G014900	1483294-1483683	Chr01	1483293-1483683
NEW_INTRON	Glyma.01G014900	NA	Chr01	1483683-1484286
INTRON_RETENTION	Glyma.01G015000	NA	Chr01	1485836-1486012
INTRON_RETENTION	Glyma.01G015000	NA	Chr01	1486107-1486193
NEW_INTRON	Glyma.01G015000	NA	Chr01	1487961-1489228
ALTERNATIVE_ACCEPTOR	Glyma.01G015000	1488180-1490962	Chr01	1489228-1490962
ALTERNATIVE_SPLICING_SITES	Glyma.01G015000	1489210-1490950	Chr01	1489228-1490962
EXON_SKIPPING	Glyma.01G015000	1489228-1491384	Chr01	1490962-1491019
RETAINED_EXON	Glyma.01G015000	NA	Chr01	1491019-1491384
INTRON_RETENTION	Glyma.01G015000	NA	Chr01	1491019-1491384
ALTERNATIVE_DONOR	Glyma.01G015000	1491019-1491418	Chr01	1491019-1491384
EXON_SKIPPING	Glyma.01G015000	1491019-1491706	Chr01	1491384-1491704
EXON_SKIPPING	Glyma.01G015000	1491383-1504923	Chr01	1491384-1491704
INTRON_RETENTION	Glyma.01G015100	NA	Chr01	1497530-1498591
INTRON_RETENTION	Glyma.01G015100	NA	Chr01	1498786-1499353
INTRON_RETENTION	Glyma.01G015200	NA	Chr01	1501551-1501653
ALTERNATIVE_ACCEPTOR	Glyma.01G015200	1501522-1501653	Chr01	1501551-1501653
RETAINED_EXON	Glyma.01G015200	NA	Chr01	1502765-1505305
ALTERNATIVE_SPLICING_SITES	Glyma.01G015200	1502919-1504049	Chr01	1502765-1505305
ALTERNATIVE_SPLICING_SITES	Glyma.01G015200	1502919-1504104	Chr01	1502765-1505305
ALTERNATIVE_SPLICING_SITES	Glyma.01G015200	1502919-1504589	Chr01	1502765-1505305
ALTERNATIVE_SPLICING_SITES	Glyma.01G015200	1504311-1504589	Chr01	1502765-1505305
ALTERNATIVE_SPLICING_SITES	Glyma.01G015200	1504646-1505027	Chr01	1502765-1505305
INTRON_RETENTION	Glyma.01G015300	NA	Chr01	1508171-1508579
ALTERNATIVE_DONOR	Glyma.01G015300	1508171-1508620	Chr01	1508171-1508579
INTRON_RETENTION	Glyma.01G015500	NA	Chr01	1517226-1517321
RETAINED_EXON	Glyma.01G015500	NA	Chr01	1517401-1518148
ALTERNATIVE_ACCEPTOR	Glyma.01G015500	1518066-1518148	Chr01	1517401-1518148
ALTERNATIVE_DONOR	Glyma.01G015500	1517401-1518020	Chr01	1517401-1518148
ALTERNATIVE_DONOR	Glyma.01G015600	1526200-1526707	Chr01	1526195-1526707
NEW_INTRON	Glyma.01G015700	NA	Chr01	1528828-1529206
NEW_INTRON	Glyma.01G015700	NA	Chr01	1529939-1532355
NEW_INTRON	Glyma.01G015900	NA	Chr01	1536576-1538619
INTRON_RETENTION	Glyma.01G015900	NA	Chr01	1538619-1539862
ALTERNATIVE_DONOR	Glyma.01G015900	1538619-1539579	Chr01	1538619-1539862
EXON_SKIPPING	Glyma.01G016400	1560897-1562817	Chr01	1561578-1561680
INTRON_RETENTION	Glyma.01G016400	NA	Chr01	1561680-1562817
ALTERNATIVE_ACCEPTOR	Glyma.01G016400	1561680-1562336	Chr01	1561680-1562817
INTRON_RETENTION	Glyma.01G016400	NA	Chr01	1563264-1564056
ALTERNATIVE_ACCEPTOR	Glyma.01G016400	1563264-1564027	Chr01	1563264-1564056
ALTERNATIVE_DONOR	Glyma.01G016400	1563172-1564056	Chr01	1563264-1564056
ALTERNATIVE_SPLICING_SITES	Glyma.01G016400	1563172-1564027	Chr01	1563264-1564056
INTRON_RETENTION	Glyma.01G016400	NA	Chr01	1564202-1564285
ALTERNATIVE_DONOR	Glyma.01G016400	1564209-1564285	Chr01	1564202-1564285
INTRON_RETENTION	Glyma.01G016400	NA	Chr01	1564344-1564448
NEW_INTRON	Glyma.01G016500	NA	Chr01	1573790-1574549
INTRON_RETENTION	Glyma.01G016500	NA	Chr01	1574815-1574934
ALTERNATIVE_DONOR	Glyma.01G016500	1575052-1576950	Chr01	1575109-1576950
RETAINED_EXON	Glyma.01G016500	NA	Chr01	1580168-1580626
ALTERNATIVE_DONOR	Glyma.01G016500	1580449-1580626	Chr01	1580168-1580626
INTRON_RETENTION	Glyma.01G016500	NA	Chr01	1581566-1581649
RETAINED_EXON	Glyma.01G016500	NA	Chr01	1581896-1582003
INTRON_RETENTION	Glyma.01G016500	NA	Chr01	1581896-1582003
ALTERNATIVE_SPLICING_SITES	Glyma.01G016500	1582002-1582077	Chr01	1581896-1582003
ALTERNATIVE_SPLICING_SITES	Glyma.01G016500	1582002-1582083	Chr01	1581896-1582003
ALTERNATIVE_ACCEPTOR	Glyma.01G016800	1609498-1610856	Chr01	1609498-1610761
INTRON_RETENTION	Glyma.01G016800	NA	Chr01	1611031-1611109
INTRON_RETENTION	Glyma.01G016900	NA	Chr01	1617805-1617896
INTRON_RETENTION	Glyma.01G016900	NA	Chr01	1618610-1618723
INTRON_RETENTION	Glyma.01G017000	NA	Chr01	1623331-1623433
INTRON_RETENTION	Glyma.01G017000	NA	Chr01	1623605-1623700
NEW_INTRON	Glyma.01G017300	NA	Chr01	1648449-1649809
INTRON_RETENTION	Glyma.01G017300	NA	Chr01	1649809-1649916
ALTERNATIVE_ACCEPTOR	Glyma.01G017400	1656292-1656778	Chr01	1656289-1656778
NEW_INTRON	Glyma.01G017700	NA	Chr01	1689030-1690337
INTRON_RETENTION	Glyma.01G017800	NA	Chr01	1723017-1723122
ALTERNATIVE_DONOR	Glyma.01G017800	1722977-1723122	Chr01	1723017-1723122
NEW_INTRON	Glyma.01G018000	NA	Chr01	1737521-1737749
EXON_SKIPPING	Glyma.01G018000	1737184-1737751	Chr01	1737521-1737749
INTRON_RETENTION	Glyma.01G018300	NA	Chr01	1750630-1750725
ALTERNATIVE_DONOR	Glyma.01G018300	1751409-1751829	Chr01	1751409-1751890
EXON_SKIPPING	Glyma.01G018300	1751409-1752132	Chr01	1751890-1752012
ALTERNATIVE_ACCEPTOR	Glyma.01G018300	1752765-1752954	Chr01	1752787-1752954
ALTERNATIVE_ACCEPTOR	Glyma.01G018300	1752768-1752954	Chr01	1752787-1752954
INTRON_RETENTION	Glyma.01G018400	NA	Chr01	1773799-1773844
NEW_INTRON	Glyma.01G018400	NA	Chr01	1773844-1774869
INTRON_RETENTION	Glyma.01G018600	NA	Chr01	1784658-1786004
EXON_SKIPPING	Glyma.01G018600	1784658-1787110	Chr01	1786004-1786091
EXON_SKIPPING	Glyma.01G018600	1784938-1787110	Chr01	1786004-1786091
INTRON_RETENTION	Glyma.01G018600	NA	Chr01	1786091-1787110
NEW_INTRON	Glyma.01G018700	NA	Chr01	1790049-1791667
INTRON_RETENTION	Glyma.01G018700	NA	Chr01	1791667-1791778
ALTERNATIVE_ACCEPTOR	Glyma.01G018700	1791667-1791767	Chr01	1791667-1791778
ALTERNATIVE_SPLICING_SITES	Glyma.01G018700	1791645-1791767	Chr01	1791667-1791778
RETAINED_EXON	Glyma.01G019000	NA	Chr01	1819845-1821526
ALTERNATIVE_ACCEPTOR	Glyma.01G019000	1820243-1821526	Chr01	1819845-1821526
INTRON_RETENTION	Glyma.01G019100	NA	Chr01	1827781-1828113
INTRON_RETENTION	Glyma.01G019100	NA	Chr01	1828755-1829051
ALTERNATIVE_ACCEPTOR	Glyma.01G019100	1828749-1829051	Chr01	1828755-1829051
RETAINED_EXON	Glyma.01G019100	NA	Chr01	1829137-1830131
ALTERNATIVE_ACCEPTOR	Glyma.01G019100	1829241-1830131	Chr01	1829137-1830131
ALTERNATIVE_DONOR	Glyma.01G019100	1829137-1829210	Chr01	1829137-1830131
ALTERNATIVE_DONOR	Glyma.01G019100	1830299-1830387	Chr01	1830299-1830388
INTRON_RETENTION	Glyma.01G019100	NA	Chr01	1831184-1831359
ALTERNATIVE_ACCEPTOR	Glyma.01G019100	1833828-1834222	Chr01	1833860-1834222
ALTERNATIVE_DONOR	Glyma.01G019100	1833860-1834314	Chr01	1833860-1834222
ALTERNATIVE_ACCEPTOR	Glyma.01G019100	1834405-1835277	Chr01	1834426-1835277
ALTERNATIVE_DONOR	Glyma.01G019100	1834426-1835270	Chr01	1834426-1835277
ALTERNATIVE_ACCEPTOR	Glyma.01G019100	1835710-1835809	Chr01	1835715-1835809
INTRON_RETENTION	Glyma.01G019200	NA	Chr01	1839822-1839915
ALTERNATIVE_SPLICING_SITES	Glyma.01G019200	1839824-1839917	Chr01	1839822-1839915
EXON_SKIPPING	Glyma.01G019200	1839783-1840469	Chr01	1839915-1840083
EXON_SKIPPING	Glyma.01G019200	1839783-1841362	Chr01	1839915-1840083
EXON_SKIPPING	Glyma.01G019200	1839793-1841370	Chr01	1839915-1840083
EXON_SKIPPING	Glyma.01G019200	1840316-1841438	Chr01	1840469-1840647
EXON_SKIPPING	Glyma.01G019200	1840352-1841257	Chr01	1840469-1840647
EXON_SKIPPING	Glyma.01G019200	1840573-1844050	Chr01	1841089-1841154
ALTERNATIVE_DONOR	Glyma.01G019200	1841154-1841268	Chr01	1841154-1841257
INTRON_RETENTION	Glyma.01G019200	NA	Chr01	1841430-1841666
EXON_SKIPPING	Glyma.01G019200	1841430-1842228	Chr01	1841666-1841964
EXON_SKIPPING	Glyma.01G019200	1841426-1842224	Chr01	1841666-1841964
INTRON_RETENTION	Glyma.01G019200	NA	Chr01	1841964-1842228
EXON_SKIPPING	Glyma.01G019400	1887086-1888676	Chr01	1887441-1887502
ALTERNATIVE_DONOR	Glyma.01G019400	1890018-1890640	Chr01	1890018-1890354
ALTERNATIVE_DONOR	Glyma.01G019400	1890018-1890507	Chr01	1890018-1890354
NEW_INTRON	Glyma.01G019400	NA	Chr01	1890354-1890669
NEW_INTRON	Glyma.01G019600	NA	Chr01	1929870-1930890
ALTERNATIVE_ACCEPTOR	Glyma.01G019600	1930890-1931601	Chr01	1930890-1931594
ALTERNATIVE_SPLICING_SITES	Glyma.01G019600	1930887-1931592	Chr01	1930890-1931594
NEW_INTRON	Glyma.01G019600	NA	Chr01	1931594-1932580
INTRON_RETENTION	Glyma.01G019700	NA	Chr01	1941535-1941638
ALTERNATIVE_DONOR	Glyma.01G019700	1941535-1941657	Chr01	1941535-1941638
INTRON_RETENTION	Glyma.01G019700	NA	Chr01	1941805-1941907
ALTERNATIVE_DONOR	Glyma.01G019700	1941805-1941925	Chr01	1941805-1941907
EXON_SKIPPING	Glyma.01G019800	1972043-1972523	Chr01	1972160-1972315
RETAINED_EXON	Glyma.01G019800	NA	Chr01	1973661-1974445
ALTERNATIVE_DONOR	Glyma.01G019800	1973661-1974159	Chr01	1973661-1974445
ALTERNATIVE_ACCEPTOR	Glyma.01G019800	1976457-1976872	Chr01	1976472-1976872
INTRON_RETENTION	Glyma.01G019900	NA	Chr01	1979829-1979922
RETAINED_EXON	Glyma.01G019900	NA	Chr01	1980109-1981349
ALTERNATIVE_DONOR	Glyma.01G019900	1980109-1980334	Chr01	1980109-1981349
EXON_SKIPPING	Glyma.01G019900	1980109-1982062	Chr01	1981349-1981593
ALTERNATIVE_ACCEPTOR	Glyma.01G019900	1982242-1982775	Chr01	1982227-1982775
ALTERNATIVE_ACCEPTOR	Glyma.01G020100	2004293-2004384	Chr01	2004293-2004406
INTRON_RETENTION	Glyma.01G020100	NA	Chr01	2004477-2004555
INTRON_RETENTION	Glyma.01G020100	NA	Chr01	2006081-2006154
INTRON_RETENTION	Glyma.01G020100	NA	Chr01	2007592-2007686
NEW_INTRON	Glyma.01G020200	NA	Chr01	2009725-2010427
INTRON_RETENTION	Glyma.01G020200	NA	Chr01	2010427-2010628
ALTERNATIVE_DONOR	Glyma.01G020200	2010427-2010526	Chr01	2010427-2010628
ALTERNATIVE_SPLICING_SITES	Glyma.01G020200	2010420-2010520	Chr01	2010427-2010628
INTRON_RETENTION	Glyma.01G020300	NA	Chr01	2013591-2013679
INTRON_RETENTION	Glyma.01G020300	NA	Chr01	2016017-2016104
INTRON_RETENTION	Glyma.01G020300	NA	Chr01	2019640-2019762
INTRON_RETENTION	Glyma.01G020500	NA	Chr01	2040302-2040476
RETAINED_EXON	Glyma.01G020500	NA	Chr01	2044425-2055604
ALTERNATIVE_ACCEPTOR	Glyma.01G020500	2055375-2055604	Chr01	2044425-2055604
ALTERNATIVE_ACCEPTOR	Glyma.01G020800	2092483-2092661	Chr01	2092483-2092651
NEW_INTRON	Glyma.01G021000	NA	Chr01	2122589-2122901
INTRON_RETENTION	Glyma.01G021000	NA	Chr01	2124461-2124555
NEW_INTRON	Glyma.01G021100	NA	Chr01	2140441-2142143
INTRON_RETENTION	Glyma.01G021200	NA	Chr01	2149500-2149727
INTRON_RETENTION	Glyma.01G021200	NA	Chr01	2149792-2149900
ALTERNATIVE_ACCEPTOR	Glyma.01G021200	2149977-2150120	Chr01	2149974-2150120
ALTERNATIVE_ACCEPTOR	Glyma.01G021200	2151369-2151506	Chr01	2151386-2151506
ALTERNATIVE_ACCEPTOR	Glyma.01G021200	2152596-2152716	Chr01	2152601-2152716
INTRON_RETENTION	Glyma.01G021200	NA	Chr01	2153639-2153737
ALTERNATIVE_ACCEPTOR	Glyma.01G021200	2153605-2153737	Chr01	2153639-2153737
INTRON_RETENTION	Glyma.01G021200	NA	Chr01	2153908-2154019
ALTERNATIVE_ACCEPTOR	Glyma.01G021200	2154324-2154787	Chr01	2154320-2154787
INTRON_RETENTION	Glyma.01G021300	NA	Chr01	2159888-2159972
ALTERNATIVE_ACCEPTOR	Glyma.01G021400	2171677-2172386	Chr01	2171670-2172386
EXON_SKIPPING	Glyma.01G021400	2171677-2172942	Chr01	2172386-2172497
ALTERNATIVE_ACCEPTOR	Glyma.01G021400	2173960-2174212	Chr01	2174016-2174212
ALTERNATIVE_ACCEPTOR	Glyma.01G021600	2191572-2192687	Chr01	2191584-2192687
ALTERNATIVE_DONOR	Glyma.01G021600	2192819-2193884	Chr01	2192819-2193164
NEW_INTRON	Glyma.01G021600	NA	Chr01	2193164-2193918
EXON_SKIPPING	Glyma.01G021900	2204802-2205883	Chr01	2205370-2205496
INTRON_RETENTION	Glyma.01G021900	NA	Chr01	2205496-2205869
ALTERNATIVE_ACCEPTOR	Glyma.01G021900	2205496-2205866	Chr01	2205496-2205869
ALTERNATIVE_SPLICING_SITES	Glyma.01G021900	2205500-2205866	Chr01	2205496-2205869
INTRON_RETENTION	Glyma.01G021900	NA	Chr01	2206101-2206152
INTRON_RETENTION	Glyma.01G021900	NA	Chr01	2206454-2206494
INTRON_RETENTION	Glyma.01G022300	NA	Chr01	2216053-2216170
RETAINED_EXON	Glyma.01G022400	NA	Chr01	2236837-2239362
ALTERNATIVE_DONOR	Glyma.01G022400	2239188-2239362	Chr01	2236837-2239362
ALTERNATIVE_DONOR	Glyma.01G022400	2237788-2239362	Chr01	2236837-2239362
ALTERNATIVE_DONOR	Glyma.01G022400	2238337-2239362	Chr01	2236837-2239362
ALTERNATIVE_DONOR	Glyma.01G022400	2238447-2239362	Chr01	2236837-2239362
ALTERNATIVE_DONOR	Glyma.01G022400	2239058-2239362	Chr01	2236837-2239362
INTRON_RETENTION	Glyma.01G022400	NA	Chr01	2239873-2239974
INTRON_RETENTION	Glyma.01G022400	NA	Chr01	2240053-2240147
INTRON_RETENTION	Glyma.01G022500	NA	Chr01	2247388-2247460
INTRON_RETENTION	Glyma.01G022500	NA	Chr01	2247510-2247595
INTRON_RETENTION	Glyma.01G022500	NA	Chr01	2251024-2251109
INTRON_RETENTION	Glyma.01G022600	NA	Chr01	2281817-2281903
INTRON_RETENTION	Glyma.01G022600	NA	Chr01	2282386-2282492
ALTERNATIVE_DONOR	Glyma.01G022600	2283128-2283464	Chr01	2282921-2283464
INTRON_RETENTION	Glyma.01G022700	NA	Chr01	2288194-2288460
ALTERNATIVE_SPLICING_SITES	Glyma.01G022700	2288174-2288444	Chr01	2288194-2288460
ALTERNATIVE_ACCEPTOR	Glyma.01G022700	2288737-2288973	Chr01	2288743-2288973
ALTERNATIVE_ACCEPTOR	Glyma.01G022700	2289176-2289533	Chr01	2289207-2289533
ALTERNATIVE_ACCEPTOR	Glyma.01G022700	2289771-2289991	Chr01	2289820-2289991
INTRON_RETENTION	Glyma.01G022700	NA	Chr01	2290041-2290259
ALTERNATIVE_DONOR	Glyma.01G022700	2290041-2290162	Chr01	2290041-2290259
ALTERNATIVE_DONOR	Glyma.01G022700	2290729-2291224	Chr01	2290729-2291126
ALTERNATIVE_ACCEPTOR	Glyma.01G022700	2291472-2292234	Chr01	2291498-2292234
ALTERNATIVE_ACCEPTOR	Glyma.01G022700	2291499-2292234	Chr01	2291498-2292234
EXON_SKIPPING	Glyma.01G022800	2300533-2302495	Chr01	2301158-2301282
INTRON_RETENTION	Glyma.01G023000	NA	Chr01	2316587-2317118
ALTERNATIVE_DONOR	Glyma.01G023000	2316587-2317362	Chr01	2316587-2317118
ALTERNATIVE_ACCEPTOR	Glyma.01G023200	2331814-2332602	Chr01	2331814-2332608
INTRON_RETENTION	Glyma.01G023200	NA	Chr01	2332830-2332916
EXON_SKIPPING	Glyma.01G023200	2332830-2334012	Chr01	2332916-2332975
INTRON_RETENTION	Glyma.01G023200	NA	Chr01	2332975-2334012
INTRON_RETENTION	Glyma.01G023200	NA	Chr01	2334786-2334865
ALTERNATIVE_ACCEPTOR	Glyma.01G023200	2334786-2334863	Chr01	2334786-2334865
INTRON_RETENTION	Glyma.01G023200	NA	Chr01	2334962-2335062
ALTERNATIVE_ACCEPTOR	Glyma.01G023200	2334962-2335060	Chr01	2334962-2335062
ALTERNATIVE_DONOR	Glyma.01G023200	2335128-2335503	Chr01	2335175-2335503
ALTERNATIVE_ACCEPTOR	Glyma.01G023200	2336474-2336637	Chr01	2336474-2336605
ALTERNATIVE_ACCEPTOR	Glyma.01G023200	2336989-2337773	Chr01	2336989-2337774
ALTERNATIVE_ACCEPTOR	Glyma.01G023200	2337830-2337969	Chr01	2337830-2337965
ALTERNATIVE_ACCEPTOR	Glyma.01G023300	2345752-2345886	Chr01	2345801-2345886
ALTERNATIVE_ACCEPTOR	Glyma.01G023300	2346146-2346266	Chr01	2346149-2346266
ALTERNATIVE_DONOR	Glyma.01G023300	2346512-2346597	Chr01	2346512-2347584
NEW_INTRON	Glyma.01G023300	NA	Chr01	2347584-2348080
ALTERNATIVE_ACCEPTOR	Glyma.01G023500	2368293-2368531	Chr01	2368365-2368531
INTRON_RETENTION	Glyma.01G023500	NA	Chr01	2368877-2368973
INTRON_RETENTION	Glyma.01G023500	NA	Chr01	2369072-2369139
ALTERNATIVE_DONOR	Glyma.01G023500	2372785-2372897	Chr01	2372785-2372921
ALTERNATIVE_DONOR	Glyma.01G023600	2384129-2386095	Chr01	2384134-2386095
EXON_SKIPPING	Glyma.01G023600	2386181-2387180	Chr01	2386406-2386576
ALTERNATIVE_ACCEPTOR	Glyma.01G023600	2391073-2391787	Chr01	2391073-2391789
ALTERNATIVE_ACCEPTOR	Glyma.01G023600	2391073-2391788	Chr01	2391073-2391789
ALTERNATIVE_ACCEPTOR	Glyma.01G023600	2398750-2399929	Chr01	2398750-2399930
INTRON_RETENTION	Glyma.01G023600	NA	Chr01	2401085-2401171
ALTERNATIVE_ACCEPTOR	Glyma.01G023600	2401085-2401207	Chr01	2401085-2401171
RETAINED_EXON	Glyma.01G023600	NA	Chr01	2401329-2401805
ALTERNATIVE_SPLICING_SITES	Glyma.01G023600	2401210-2401660	Chr01	2401329-2401805
NEW_INTRON	Glyma.01G023600	NA	Chr01	2401805-2402441
ALTERNATIVE_DONOR	Glyma.01G023700	2406443-2407079	Chr01	2406492-2407079
ALTERNATIVE_DONOR	Glyma.01G023700	2406494-2407079	Chr01	2406492-2407079
ALTERNATIVE_ACCEPTOR	Glyma.01G023700	2407159-2408586	Chr01	2407159-2408587
EXON_SKIPPING	Glyma.01G023700	2410538-2411016	Chr01	2410919-2411015
EXON_SKIPPING	Glyma.01G023700	2410538-2411167	Chr01	2410919-2411015
RETAINED_EXON	Glyma.01G023700	NA	Chr01	2411015-2411167
INTRON_RETENTION	Glyma.01G023700	NA	Chr01	2411015-2411167
ALTERNATIVE_DONOR	Glyma.01G023700	2411066-2411167	Chr01	2411015-2411167
INTRON_RETENTION	Glyma.01G023700	NA	Chr01	2411579-2411735
ALTERNATIVE_DONOR	Glyma.01G023700	2411550-2411735	Chr01	2411579-2411735
ALTERNATIVE_ACCEPTOR	Glyma.01G023700	2412742-2413307	Chr01	2412742-2413276
ALTERNATIVE_ACCEPTOR	Glyma.01G023700	2413368-2413526	Chr01	2413368-2413495
INTRON_RETENTION	Glyma.01G023800	NA	Chr01	2427389-2427447
RETAINED_EXON	Glyma.01G023800	NA	Chr01	2427497-2432014
ALTERNATIVE_SPLICING_SITES	Glyma.01G023800	2431936-2432023	Chr01	2427497-2432014
ALTERNATIVE_DONOR	Glyma.01G023900	2438300-2438379	Chr01	2438300-2438414
INTRON_RETENTION	Glyma.01G023900	NA	Chr01	2438528-2438613
ALTERNATIVE_ACCEPTOR	Glyma.01G023900	2438530-2438613	Chr01	2438528-2438613
INTRON_RETENTION	Glyma.01G023900	NA	Chr01	2438775-2438864
INTRON_RETENTION	Glyma.01G023900	NA	Chr01	2439997-2440097
INTRON_RETENTION	Glyma.01G023900	NA	Chr01	2440821-2440898
ALTERNATIVE_ACCEPTOR	Glyma.01G023900	2440769-2440898	Chr01	2440821-2440898
ALTERNATIVE_ACCEPTOR	Glyma.01G023900	2440832-2440898	Chr01	2440821-2440898
ALTERNATIVE_DONOR	Glyma.01G024300	2484933-2485812	Chr01	2485017-2485812
INTRON_RETENTION	Glyma.01G024600	NA	Chr01	2505305-2505382
INTRON_RETENTION	Glyma.01G024600	NA	Chr01	2505453-2505540
INTRON_RETENTION	Glyma.01G024700	NA	Chr01	2530417-2530527
ALTERNATIVE_ACCEPTOR	Glyma.01G024700	2530417-2530529	Chr01	2530417-2530527
INTRON_RETENTION	Glyma.01G024700	NA	Chr01	2530923-2531024
RETAINED_EXON	Glyma.01G024900	NA	Chr01	2550593-2551091
ALTERNATIVE_SPLICING_SITES	Glyma.01G024900	2550588-2550691	Chr01	2550593-2551091
ALTERNATIVE_SPLICING_SITES	Glyma.01G024900	2550767-2551049	Chr01	2550593-2551091
INTRON_RETENTION	Glyma.01G024900	NA	Chr01	2551515-2551567
INTRON_RETENTION	Glyma.01G025000	NA	Chr01	2559088-2559375
INTRON_RETENTION	Glyma.01G025200	NA	Chr01	2616781-2617009
ALTERNATIVE_ACCEPTOR	Glyma.01G025200	2618048-2618269	Chr01	2618048-2618282
EXON_SKIPPING	Glyma.01G025200	2618048-2619855	Chr01	2618282-2618338
INTRON_RETENTION	Glyma.01G025200	NA	Chr01	2620093-2620427
INTRON_RETENTION	Glyma.01G025200	NA	Chr01	2620545-2620669
INTRON_RETENTION	Glyma.01G025300	NA	Chr01	2649734-2649823
INTRON_RETENTION	Glyma.01G025300	NA	Chr01	2650813-2650876
INTRON_RETENTION	Glyma.01G025400	NA	Chr01	2684440-2684555
INTRON_RETENTION	Glyma.01G025500	NA	Chr01	2701142-2701410
ALTERNATIVE_ACCEPTOR	Glyma.01G025500	2700916-2701410	Chr01	2701142-2701410
NEW_INTRON	Glyma.01G025500	NA	Chr01	2701410-2701968
INTRON_RETENTION	Glyma.01G025800	NA	Chr01	2715472-2715602
EXON_SKIPPING	Glyma.01G026000	2732989-2735864	Chr01	2733606-2733666
INTRON_RETENTION	Glyma.01G026000	NA	Chr01	2733666-2733753
INTRON_RETENTION	Glyma.01G026000	NA	Chr01	2734204-2734279
INTRON_RETENTION	Glyma.01G026000	NA	Chr01	2736086-2736652
ALTERNATIVE_ACCEPTOR	Glyma.01G026000	2736122-2736652	Chr01	2736086-2736652
INTRON_RETENTION	Glyma.01G026000	NA	Chr01	2738100-2738175
ALTERNATIVE_ACCEPTOR	Glyma.01G026000	2738096-2738175	Chr01	2738100-2738175
INTRON_RETENTION	Glyma.01G026000	NA	Chr01	2738704-2738789
ALTERNATIVE_ACCEPTOR	Glyma.01G026000	2738883-2739009	Chr01	2738911-2739009
ALTERNATIVE_ACCEPTOR	Glyma.01G026000	2738925-2739009	Chr01	2738911-2739009
ALTERNATIVE_DONOR	Glyma.01G026000	2739310-2739796	Chr01	2739310-2739807
INTRON_RETENTION	Glyma.01G026000	NA	Chr01	2739934-2740046
NEW_INTRON	Glyma.01G026100	NA	Chr01	2741832-2742138
INTRON_RETENTION	Glyma.01G026100	NA	Chr01	2742138-2743545
ALTERNATIVE_ACCEPTOR	Glyma.01G026100	2742138-2743556	Chr01	2742138-2743545
NEW_INTRON	Glyma.01G026100	NA	Chr01	2743545-2744918
ALTERNATIVE_ACCEPTOR	Glyma.01G026200	2753774-2754858	Chr01	2753778-2754858
RETAINED_EXON	Glyma.01G026500	NA	Chr01	2770051-2770260
ALTERNATIVE_DONOR	Glyma.01G026500	2770051-2770192	Chr01	2770051-2770260
ALTERNATIVE_DONOR	Glyma.01G026500	2770051-2770256	Chr01	2770051-2770260
INTRON_RETENTION	Glyma.01G026700	NA	Chr01	2801699-2801808
INTRON_RETENTION	Glyma.01G026700	NA	Chr01	2803495-2803974
INTRON_RETENTION	Glyma.01G026700	NA	Chr01	2804132-2804217
ALTERNATIVE_ACCEPTOR	Glyma.01G026700	2804119-2804217	Chr01	2804132-2804217
ALTERNATIVE_ACCEPTOR	Glyma.01G026700	2806056-2806204	Chr01	2806055-2806204
RETAINED_EXON	Glyma.01G026700	NA	Chr01	2807295-2807947
ALTERNATIVE_ACCEPTOR	Glyma.01G026700	2807282-2807947	Chr01	2807295-2807947
ALTERNATIVE_DONOR	Glyma.01G026700	2807295-2807408	Chr01	2807295-2807947
EXON_SKIPPING	Glyma.01G026800	2819534-2820865	Chr01	2820410-2820725
INTRON_RETENTION	Glyma.01G026800	NA	Chr01	2821716-2821843
INTRON_RETENTION	Glyma.01G027100	NA	Chr01	2844228-2844604
NEW_INTRON	Glyma.01G027200	NA	Chr01	2848182-2849647
INTRON_RETENTION	Glyma.01G027200	NA	Chr01	2849647-2849708
RETAINED_EXON	Glyma.01G027300	NA	Chr01	2853185-2854494
ALTERNATIVE_ACCEPTOR	Glyma.01G027300	2853185-2854202	Chr01	2853185-2854494
INTRON_RETENTION	Glyma.01G027300	NA	Chr01	2855036-2855188
ALTERNATIVE_DONOR	Glyma.01G027300	2855032-2855188	Chr01	2855036-2855188
INTRON_RETENTION	Glyma.01G027500	NA	Chr01	2875930-2876094
INTRON_RETENTION	Glyma.01G027500	NA	Chr01	2876412-2876509
ALTERNATIVE_ACCEPTOR	Glyma.01G027500	2876613-2876731	Chr01	2876612-2876731
ALTERNATIVE_DONOR	Glyma.01G027500	2876825-2876961	Chr01	2876825-2876994
ALTERNATIVE_DONOR	Glyma.01G027500	2876825-2877168	Chr01	2876825-2876994
ALTERNATIVE_DONOR	Glyma.01G027500	2876825-2877072	Chr01	2876825-2876994
NEW_INTRON	Glyma.01G027600	NA	Chr01	2884478-2886294
INTRON_RETENTION	Glyma.01G027600	NA	Chr01	2886294-2886397
ALTERNATIVE_ACCEPTOR	Glyma.01G027600	2884780-2886397	Chr01	2886294-2886397
INTRON_RETENTION	Glyma.01G027600	NA	Chr01	2887286-2887419
INTRON_RETENTION	Glyma.01G027700	NA	Chr01	2889716-2889828
INTRON_RETENTION	Glyma.01G027700	NA	Chr01	2889914-2890021
ALTERNATIVE_ACCEPTOR	Glyma.01G027800	2898153-2898382	Chr01	2898158-2898382
RETAINED_EXON	Glyma.01G027800	NA	Chr01	2898546-2899314
ALTERNATIVE_ACCEPTOR	Glyma.01G027800	2898580-2899314	Chr01	2898546-2899314
ALTERNATIVE_DONOR	Glyma.01G027800	2898546-2898945	Chr01	2898546-2899314
INTRON_RETENTION	Glyma.01G028000	NA	Chr01	2924210-2924248
EXON_SKIPPING	Glyma.01G028000	2924679-2925033	Chr01	2924777-2924780
ALTERNATIVE_DONOR	Glyma.01G028000	2925373-2925456	Chr01	2925286-2925456
INTRON_RETENTION	Glyma.01G028000	NA	Chr01	2925666-2925756
INTRON_RETENTION	Glyma.01G028000	NA	Chr01	2925787-2925879
EXON_SKIPPING	Glyma.01G028000	2925987-2926327	Chr01	2926207-2926225
INTRON_RETENTION	Glyma.01G028000	NA	Chr01	2926441-2926688
EXON_SKIPPING	Glyma.01G028100	2929328-2930351	Chr01	2929511-2929564
EXON_SKIPPING	Glyma.01G028100	2929328-2930763	Chr01	2929511-2929564
EXON_SKIPPING	Glyma.01G028100	2929328-2931053	Chr01	2929511-2929564
INTRON_RETENTION	Glyma.01G028100	NA	Chr01	2930650-2930763
ALTERNATIVE_ACCEPTOR	Glyma.01G028100	2930650-2930769	Chr01	2930650-2930763
EXON_SKIPPING	Glyma.01G028100	2930650-2931053	Chr01	2930763-2930839
INTRON_RETENTION	Glyma.01G028100	NA	Chr01	2930839-2931053
INTRON_RETENTION	Glyma.01G028100	NA	Chr01	2931871-2932005
INTRON_RETENTION	Glyma.01G028100	NA	Chr01	2932726-2932801
INTRON_RETENTION	Glyma.01G028100	NA	Chr01	2933011-2933144
EXON_SKIPPING	Glyma.01G028100	2933011-2933507	Chr01	2933144-2933378
INTRON_RETENTION	Glyma.01G028100	NA	Chr01	2933378-2933507
INTRON_RETENTION	Glyma.01G028100	NA	Chr01	2933657-2933789
ALTERNATIVE_ACCEPTOR	Glyma.01G028200	2935944-2936269	Chr01	2935916-2936269
EXON_SKIPPING	Glyma.01G028200	2935916-2936415	Chr01	2936269-2936330
INTRON_RETENTION	Glyma.01G028200	NA	Chr01	2936330-2936415
ALTERNATIVE_DONOR	Glyma.01G028200	2936548-2936819	Chr01	2936548-2936829
ALTERNATIVE_DONOR	Glyma.01G028500	3000122-3000765	Chr01	3000129-3000765
EXON_SKIPPING	Glyma.01G028600	3003004-3004639	Chr01	3004024-3004182
ALTERNATIVE_ACCEPTOR	Glyma.01G028600	3004183-3004639	Chr01	3004182-3004639
INTRON_RETENTION	Glyma.01G028600	NA	Chr01	3004829-3004915
ALTERNATIVE_DONOR	Glyma.01G028700	3018120-3018271	Chr01	3018120-3018258
ALTERNATIVE_DONOR	Glyma.01G028900	3063942-3064436	Chr01	3063942-3064198
ALTERNATIVE_ACCEPTOR	Glyma.01G029000	3080861-3081094	Chr01	3080861-3081098
INTRON_RETENTION	Glyma.01G029100	NA	Chr01	3085261-3085344
RETAINED_EXON	Glyma.01G029100	NA	Chr01	3085590-3086133
ALTERNATIVE_ACCEPTOR	Glyma.01G029100	3085749-3086133	Chr01	3085590-3086133
ALTERNATIVE_DONOR	Glyma.01G029100	3085590-3085697	Chr01	3085590-3086133
ALTERNATIVE_ACCEPTOR	Glyma.01G029100	3086215-3087273	Chr01	3086225-3087273
RETAINED_EXON	Glyma.01G029100	NA	Chr01	3088708-3089762
INTRON_RETENTION	Glyma.01G029100	NA	Chr01	3088708-3089762
ALTERNATIVE_DONOR	Glyma.01G029100	3088708-3089234	Chr01	3088708-3089762
NEW_INTRON	Glyma.01G029200	NA	Chr01	3098701-3100169
INTRON_RETENTION	Glyma.01G029300	NA	Chr01	3107741-3107887
INTRON_RETENTION	Glyma.01G029300	NA	Chr01	3108176-3108255
ALTERNATIVE_DONOR	Glyma.01G029300	3108335-3108635	Chr01	3108330-3108635
INTRON_RETENTION	Glyma.01G029300	NA	Chr01	3108739-3109367
ALTERNATIVE_SPLICING_SITES	Glyma.01G029400	3123616-3124561	Chr01	3123624-3124570
NEW_INTRON	Glyma.01G029500	NA	Chr01	3130778-3132103
ALTERNATIVE_DONOR	Glyma.01G029500	3131025-3133150	Chr01	3132103-3133150
ALTERNATIVE_DONOR	Glyma.01G029500	3132050-3133150	Chr01	3132103-3133150
INTRON_RETENTION	Glyma.01G029600	NA	Chr01	3137414-3137501
INTRON_RETENTION	Glyma.01G029600	NA	Chr01	3138139-3138226
INTRON_RETENTION	Glyma.01G029700	NA	Chr01	3141232-3141362
INTRON_RETENTION	Glyma.01G029700	NA	Chr01	3141722-3141992
ALTERNATIVE_DONOR	Glyma.01G029700	3141722-3142348	Chr01	3141722-3141992
EXON_SKIPPING	Glyma.01G029700	3141546-3143543	Chr01	3141992-3142591
EXON_SKIPPING	Glyma.01G029700	3141722-3143543	Chr01	3141992-3142591
ALTERNATIVE_ACCEPTOR	Glyma.01G029800	3148848-3149280	Chr01	3148848-3149270
INTRON_RETENTION	Glyma.01G029800	NA	Chr01	3151059-3151143
NEW_INTRON	Glyma.01G029800	NA	Chr01	3151143-3151772
INTRON_RETENTION	Glyma.01G030400	NA	Chr01	3184154-3184610
INTRON_RETENTION	Glyma.01G030400	NA	Chr01	3184672-3185589
ALTERNATIVE_ACCEPTOR	Glyma.01G030400	3185818-3185977	Chr01	3185821-3185977
ALTERNATIVE_DONOR	Glyma.01G030400	3185821-3185997	Chr01	3185821-3185977
INTRON_RETENTION	Glyma.01G030400	NA	Chr01	3186510-3186682
ALTERNATIVE_DONOR	Glyma.01G030400	3186510-3186633	Chr01	3186510-3186682
ALTERNATIVE_DONOR	Glyma.01G030500	3189449-3189852	Chr01	3189496-3189852
RETAINED_EXON	Glyma.01G030500	NA	Chr01	3189921-3194343
ALTERNATIVE_ACCEPTOR	Glyma.01G030500	3189921-3194346	Chr01	3189921-3194343
ALTERNATIVE_DONOR	Glyma.01G030500	3194151-3194343	Chr01	3189921-3194343
ALTERNATIVE_ACCEPTOR	Glyma.01G030500	3194404-3194666	Chr01	3194404-3194662
INTRON_RETENTION	Glyma.01G030800	NA	Chr01	3208319-3208906
ALTERNATIVE_ACCEPTOR	Glyma.01G030800	3208319-3208923	Chr01	3208319-3208906
ALTERNATIVE_ACCEPTOR	Glyma.01G030800	3208319-3208891	Chr01	3208319-3208906
INTRON_RETENTION	Glyma.01G030900	NA	Chr01	3234533-3234998
ALTERNATIVE_DONOR	Glyma.01G030900	3234510-3234998	Chr01	3234533-3234998
INTRON_RETENTION	Glyma.01G030900	NA	Chr01	3235371-3235479
ALTERNATIVE_DONOR	Glyma.01G031300	3258787-3258943	Chr01	3258783-3258943
INTRON_RETENTION	Glyma.01G031300	NA	Chr01	3259516-3259631
RETAINED_EXON	Glyma.01G031400	NA	Chr01	3265219-3266384
INTRON_RETENTION	Glyma.01G031400	NA	Chr01	3265219-3266384
ALTERNATIVE_ACCEPTOR	Glyma.01G031400	3265219-3265578	Chr01	3265219-3266384
ALTERNATIVE_ACCEPTOR	Glyma.01G031400	3265219-3266363	Chr01	3265219-3266384
ALTERNATIVE_DONOR	Glyma.01G031400	3265916-3266384	Chr01	3265219-3266384
ALTERNATIVE_DONOR	Glyma.01G031400	3266118-3266384	Chr01	3265219-3266384
ALTERNATIVE_SPLICING_SITES	Glyma.01G031400	3265659-3265863	Chr01	3265219-3266384
NEW_INTRON	Glyma.01G031400	NA	Chr01	3270555-3271140
INTRON_RETENTION	Glyma.01G031500	NA	Chr01	3279620-3279741
RETAINED_EXON	Glyma.01G031500	NA	Chr01	3281995-3282641
ALTERNATIVE_ACCEPTOR	Glyma.01G031500	3281971-3282641	Chr01	3281995-3282641
ALTERNATIVE_SPLICING_SITES	Glyma.01G031500	3281971-3282048	Chr01	3281995-3282641
ALTERNATIVE_DONOR	Glyma.01G031700	3299128-3299672	Chr01	3299124-3299672
INTRON_RETENTION	Glyma.01G031700	NA	Chr01	3300573-3300842
INTRON_RETENTION	Glyma.01G031700	NA	Chr01	3301077-3301171
INTRON_RETENTION	Glyma.01G031700	NA	Chr01	3301605-3301707
INTRON_RETENTION	Glyma.01G031800	NA	Chr01	3329074-3329836
ALTERNATIVE_ACCEPTOR	Glyma.01G031800	3329074-3329454	Chr01	3329074-3329836
ALTERNATIVE_DONOR	Glyma.01G031800	3329761-3329836	Chr01	3329074-3329836
INTRON_RETENTION	Glyma.01G031800	NA	Chr01	3331775-3331860
ALTERNATIVE_ACCEPTOR	Glyma.01G031800	3331775-3331854	Chr01	3331775-3331860
ALTERNATIVE_ACCEPTOR	Glyma.01G031800	3331775-3331855	Chr01	3331775-3331860
ALTERNATIVE_ACCEPTOR	Glyma.01G031800	3331912-3332202	Chr01	3331912-3332203
ALTERNATIVE_ACCEPTOR	Glyma.01G031800	3331912-3332326	Chr01	3331912-3332203
EXON_SKIPPING	Glyma.01G031800	3331912-3332327	Chr01	3332203-3332326
EXON_SKIPPING	Glyma.01G031800	3331912-3332416	Chr01	3332203-3332326
ALTERNATIVE_ACCEPTOR	Glyma.01G031800	3332326-3332412	Chr01	3332326-3332416
RETAINED_EXON	Glyma.01G031900	NA	Chr01	3342780-3344584
ALTERNATIVE_DONOR	Glyma.01G031900	3342538-3344584	Chr01	3342780-3344584
ALTERNATIVE_DONOR	Glyma.01G031900	3342587-3344584	Chr01	3342780-3344584
ALTERNATIVE_DONOR	Glyma.01G031900	3343365-3344584	Chr01	3342780-3344584
ALTERNATIVE_SPLICING_SITES	Glyma.01G031900	3342538-3344592	Chr01	3342780-3344584
ALTERNATIVE_DONOR	Glyma.01G031900	3346522-3346712	Chr01	3346607-3346712
INTRON_RETENTION	Glyma.01G031900	NA	Chr01	3346985-3347090
INTRON_RETENTION	Glyma.01G032000	NA	Chr01	3364129-3364211
ALTERNATIVE_ACCEPTOR	Glyma.01G032000	3364129-3364225	Chr01	3364129-3364211
ALTERNATIVE_ACCEPTOR	Glyma.01G032000	3364129-3364304	Chr01	3364129-3364211
INTRON_RETENTION	Glyma.01G032000	NA	Chr01	3365271-3365358
ALTERNATIVE_DONOR	Glyma.01G032000	3365447-3365811	Chr01	3365446-3365811
INTRON_RETENTION	Glyma.01G032100	NA	Chr01	3380801-3380889
EXON_SKIPPING	Glyma.01G032100	3380801-3381532	Chr01	3380889-3381052
ALTERNATIVE_ACCEPTOR	Glyma.01G032100	3381586-3382355	Chr01	3381586-3382358
INTRON_RETENTION	Glyma.01G032100	NA	Chr01	3384243-3384327
INTRON_RETENTION	Glyma.01G032100	NA	Chr01	3385235-3385324
NEW_INTRON	Glyma.01G032100	NA	Chr01	3386656-3387279
ALTERNATIVE_ACCEPTOR	Glyma.01G032400	3409642-3410122	Chr01	3409642-3410119
ALTERNATIVE_ACCEPTOR	Glyma.01G032400	3409642-3410121	Chr01	3409642-3410119
INTRON_RETENTION	Glyma.01G032600	NA	Chr01	3428931-3429050
ALTERNATIVE_ACCEPTOR	Glyma.01G032600	3428934-3429050	Chr01	3428931-3429050
ALTERNATIVE_ACCEPTOR	Glyma.01G032600	3429107-3429203	Chr01	3429106-3429203
INTRON_RETENTION	Glyma.01G032600	NA	Chr01	3429585-3429704
INTRON_RETENTION	Glyma.01G032800	NA	Chr01	3440463-3440753
ALTERNATIVE_ACCEPTOR	Glyma.01G032900	3457890-3458051	Chr01	3457890-3458044
ALTERNATIVE_DONOR	Glyma.01G033000	3460701-3460816	Chr01	3460705-3460816
ALTERNATIVE_ACCEPTOR	Glyma.01G033000	3460978-3461125	Chr01	3460978-3461128
ALTERNATIVE_DONOR	Glyma.01G033000	3460954-3461128	Chr01	3460978-3461128
ALTERNATIVE_SPLICING_SITES	Glyma.01G033000	3460827-3461107	Chr01	3460978-3461128
ALTERNATIVE_ACCEPTOR	Glyma.01G033000	3461363-3461921	Chr01	3461363-3461948
ALTERNATIVE_ACCEPTOR	Glyma.01G033200	3489659-3490074	Chr01	3489659-3490077
ALTERNATIVE_ACCEPTOR	Glyma.01G033200	3489659-3490156	Chr01	3489659-3490077
ALTERNATIVE_ACCEPTOR	Glyma.01G033200	3492508-3492648	Chr01	3492508-3492638
ALTERNATIVE_ACCEPTOR	Glyma.01G033200	3492739-3492818	Chr01	3492739-3492832
ALTERNATIVE_ACCEPTOR	Glyma.01G033200	3492907-3493493	Chr01	3492907-3493520
RETAINED_EXON	Glyma.01G033300	NA	Chr01	3501270-3501637
ALTERNATIVE_ACCEPTOR	Glyma.01G033300	3501270-3501424	Chr01	3501270-3501637
ALTERNATIVE_DONOR	Glyma.01G033300	3501726-3502126	Chr01	3501672-3502126
NEW_INTRON	Glyma.01G033300	NA	Chr01	3502126-3504138
ALTERNATIVE_SPLICING_SITES	Glyma.01G033400	3504444-3504628	Chr01	3504468-3504625
ALTERNATIVE_ACCEPTOR	Glyma.01G033400	3504862-3505419	Chr01	3504862-3505446
RETAINED_EXON	Glyma.01G033500	NA	Chr01	3514917-3517965
ALTERNATIVE_ACCEPTOR	Glyma.01G033500	3514917-3516165	Chr01	3514917-3517965
INTRON_RETENTION	Glyma.01G033700	NA	Chr01	3526694-3526783
ALTERNATIVE_SPLICING_SITES	Glyma.01G033700	3527075-3528618	Chr01	3527090-3528637
ALTERNATIVE_SPLICING_SITES	Glyma.01G033700	3527086-3528629	Chr01	3527090-3528637
ALTERNATIVE_ACCEPTOR	Glyma.01G033700	3528862-3532334	Chr01	3528862-3532237
ALTERNATIVE_DONOR	Glyma.01G033700	3532439-3532521	Chr01	3532395-3532521
ALTERNATIVE_DONOR	Glyma.01G033800	3536270-3536515	Chr01	3536266-3536515
ALTERNATIVE_DONOR	Glyma.01G033800	3538226-3538759	Chr01	3538219-3538759
ALTERNATIVE_ACCEPTOR	Glyma.01G033900	3545517-3545708	Chr01	3545517-3545711
INTRON_RETENTION	Glyma.01G033900	NA	Chr01	3546409-3546894
ALTERNATIVE_ACCEPTOR	Glyma.01G034300	3578479-3579085	Chr01	3578484-3579085
ALTERNATIVE_DONOR	Glyma.01G034300	3578484-3579079	Chr01	3578484-3579085
RETAINED_EXON	Glyma.01G034400	NA	Chr01	3582114-3582652
ALTERNATIVE_DONOR	Glyma.01G034400	3582180-3582652	Chr01	3582114-3582652
ALTERNATIVE_DONOR	Glyma.01G034400	3582228-3582652	Chr01	3582114-3582652
ALTERNATIVE_DONOR	Glyma.01G034400	3582438-3582652	Chr01	3582114-3582652
INTRON_RETENTION	Glyma.01G034400	NA	Chr01	3583047-3583053
INTRON_RETENTION	Glyma.01G034400	NA	Chr01	3583319-3583378
ALTERNATIVE_DONOR	Glyma.01G034700	3601668-3602187	Chr01	3601668-3602199
INTRON_RETENTION	Glyma.01G034800	NA	Chr01	3606365-3606436
RETAINED_EXON	Glyma.01G034800	NA	Chr01	3606613-3607053
ALTERNATIVE_DONOR	Glyma.01G034800	3606613-3606724	Chr01	3606613-3607053
EXON_SKIPPING	Glyma.01G035000	3626119-3626591	Chr01	3626181-3626301
RETAINED_EXON	Glyma.01G035000	NA	Chr01	3626301-3626591
ALTERNATIVE_DONOR	Glyma.01G035000	3626511-3626591	Chr01	3626301-3626591
ALTERNATIVE_SPLICING_SITES	Glyma.01G035000	3626511-3626601	Chr01	3626301-3626591
INTRON_RETENTION	Glyma.01G035000	NA	Chr01	3627082-3627172
INTRON_RETENTION	Glyma.01G035000	NA	Chr01	3628767-3629054
INTRON_RETENTION	Glyma.01G035000	NA	Chr01	3629614-3629704
ALTERNATIVE_ACCEPTOR	Glyma.01G035000	3629781-3629898	Chr01	3629781-3629889
ALTERNATIVE_DONOR	Glyma.01G035000	3629777-3629889	Chr01	3629781-3629889
EXON_SKIPPING	Glyma.01G035100	3634238-3637163	Chr01	3635636-3636358
RETAINED_EXON	Glyma.01G035100	NA	Chr01	3636358-3637163
ALTERNATIVE_DONOR	Glyma.01G035100	3636539-3637163	Chr01	3636358-3637163
ALTERNATIVE_DONOR	Glyma.01G035100	3636354-3637163	Chr01	3636358-3637163
ALTERNATIVE_SPLICING_SITES	Glyma.01G035100	3636361-3637166	Chr01	3636358-3637163
ALTERNATIVE_ACCEPTOR	Glyma.01G035100	3638289-3638469	Chr01	3638289-3638426
ALTERNATIVE_DONOR	Glyma.01G035100	3638299-3638426	Chr01	3638289-3638426
ALTERNATIVE_SPLICING_SITES	Glyma.01G035100	3638299-3638469	Chr01	3638289-3638426
ALTERNATIVE_SPLICING_SITES	Glyma.01G035200	3647537-3647682	Chr01	3647518-3647663
EXON_SKIPPING	Glyma.01G035200	3648050-3649943	Chr01	3649640-3649824
ALTERNATIVE_ACCEPTOR	Glyma.01G035300	3679167-3679424	Chr01	3679167-3679422
RETAINED_EXON	Glyma.01G035700	NA	Chr01	3740206-3740969
ALTERNATIVE_DONOR	Glyma.01G035700	3740563-3740969	Chr01	3740206-3740969
INTRON_RETENTION	Glyma.01G035700	NA	Chr01	3741469-3741558
INTRON_RETENTION	Glyma.01G035800	NA	Chr01	3755387-3755436
INTRON_RETENTION	Glyma.01G036000	NA	Chr01	3771827-3772398
INTRON_RETENTION	Glyma.01G036200	NA	Chr01	3792279-3792354
ALTERNATIVE_ACCEPTOR	Glyma.01G036200	3793755-3793928	Chr01	3793592-3793928
EXON_SKIPPING	Glyma.01G036200	3793592-3794213	Chr01	3793928-3793997
ALTERNATIVE_ACCEPTOR	Glyma.01G036200	3794278-3794363	Chr01	3794274-3794363
ALTERNATIVE_DONOR	Glyma.01G036200	3794274-3794399	Chr01	3794274-3794363
INTRON_RETENTION	Glyma.01G036200	NA	Chr01	3794446-3794521
RETAINED_EXON	Glyma.01G036200	NA	Chr01	3807675-3808474
ALTERNATIVE_ACCEPTOR	Glyma.01G036200	3807766-3808474	Chr01	3807675-3808474
ALTERNATIVE_ACCEPTOR	Glyma.01G036200	3808300-3808474	Chr01	3807675-3808474
RETAINED_EXON	Glyma.01G036200	NA	Chr01	3808692-3811009
ALTERNATIVE_ACCEPTOR	Glyma.01G036200	3808699-3811009	Chr01	3808692-3811009
ALTERNATIVE_ACCEPTOR	Glyma.01G036200	3809402-3811009	Chr01	3808692-3811009
NEW_INTRON	Glyma.01G036500	NA	Chr01	3821377-3822023
ALTERNATIVE_SPLICING_SITES	Glyma.01G036500	3821853-3822125	Chr01	3822023-3822119
INTRON_RETENTION	Glyma.01G036500	NA	Chr01	3822172-3822249
ALTERNATIVE_ACCEPTOR	Glyma.01G036500	3822378-3822496	Chr01	3822397-3822496
INTRON_RETENTION	Glyma.01G036500	NA	Chr01	3822604-3822698
INTRON_RETENTION	Glyma.01G036500	NA	Chr01	3824022-3824169
RETAINED_EXON	Glyma.01G036700	NA	Chr01	3867469-3870625
ALTERNATIVE_ACCEPTOR	Glyma.01G036700	3868685-3870625	Chr01	3867469-3870625
ALTERNATIVE_ACCEPTOR	Glyma.01G036700	3868690-3870625	Chr01	3867469-3870625
ALTERNATIVE_ACCEPTOR	Glyma.01G036700	3868696-3870625	Chr01	3867469-3870625
ALTERNATIVE_DONOR	Glyma.01G036700	3867469-3868475	Chr01	3867469-3870625
INTRON_RETENTION	Glyma.01G036700	NA	Chr01	3871172-3871285
ALTERNATIVE_ACCEPTOR	Glyma.01G036700	3871128-3871285	Chr01	3871172-3871285
INTRON_RETENTION	Glyma.01G036700	NA	Chr01	3871325-3871446
INTRON_RETENTION	Glyma.01G037400	NA	Chr01	3972814-3972941
INTRON_RETENTION	Glyma.01G037400	NA	Chr01	3973543-3974643
EXON_SKIPPING	Glyma.01G037400	3973543-3975153	Chr01	3974643-3974730
RETAINED_EXON	Glyma.01G037400	NA	Chr01	3974730-3975153
INTRON_RETENTION	Glyma.01G037400	NA	Chr01	3974730-3975153
ALTERNATIVE_ACCEPTOR	Glyma.01G037400	3975029-3975153	Chr01	3974730-3975153
INTRON_RETENTION	Glyma.01G037400	NA	Chr01	3975253-3975345
ALTERNATIVE_SPLICING_SITES	Glyma.01G037400	3975258-3975344	Chr01	3975253-3975345
EXON_SKIPPING	Glyma.01G037400	3975391-3975794	Chr01	3975586-3975704
ALTERNATIVE_ACCEPTOR	Glyma.01G037400	3975689-3975794	Chr01	3975704-3975794
NEW_INTRON	Glyma.01G037400	NA	Chr01	3975995-3976198
INTRON_RETENTION	Glyma.01G037500	NA	Chr01	3987348-3987436
ALTERNATIVE_DONOR	Glyma.01G037600	4003681-4003765	Chr01	4003680-4003765
INTRON_RETENTION	Glyma.01G037700	NA	Chr01	4006202-4006535
RETAINED_EXON	Glyma.01G037700	NA	Chr01	4006590-4007402
ALTERNATIVE_ACCEPTOR	Glyma.01G037700	4006628-4007402	Chr01	4006590-4007402
ALTERNATIVE_ACCEPTOR	Glyma.01G037700	4008239-4008576	Chr01	4008222-4008576
ALTERNATIVE_DONOR	Glyma.01G037700	4008640-4008771	Chr01	4008640-4008773
INTRON_RETENTION	Glyma.01G037700	NA	Chr01	4010303-4010492
ALTERNATIVE_DONOR	Glyma.01G037700	4010303-4010702	Chr01	4010303-4010492
NEW_INTRON	Glyma.01G037700	NA	Chr01	4010492-4010839
EXON_SKIPPING	Glyma.01G037700	4010303-4010969	Chr01	4010492-4010839
EXON_SKIPPING	Glyma.01G037700	4010303-4011115	Chr01	4010492-4010839
RETAINED_EXON	Glyma.01G038000	NA	Chr01	4026917-4027266
INTRON_RETENTION	Glyma.01G038000	NA	Chr01	4026917-4027266
ALTERNATIVE_DONOR	Glyma.01G038000	4026917-4027009	Chr01	4026917-4027266
ALTERNATIVE_DONOR	Glyma.01G038000	4026917-4027260	Chr01	4026917-4027266
ALTERNATIVE_DONOR	Glyma.01G038000	4026917-4027274	Chr01	4026917-4027266
EXON_SKIPPING	Glyma.01G038000	4026917-4027458	Chr01	4027266-4027325
INTRON_RETENTION	Glyma.01G038000	NA	Chr01	4028165-4028259
RETAINED_EXON	Glyma.01G038000	NA	Chr01	4030183-4031462
INTRON_RETENTION	Glyma.01G038000	NA	Chr01	4030183-4031462
ALTERNATIVE_ACCEPTOR	Glyma.01G038000	4031331-4031462	Chr01	4030183-4031462
ALTERNATIVE_ACCEPTOR	Glyma.01G038000	4031345-4031462	Chr01	4030183-4031462
ALTERNATIVE_DONOR	Glyma.01G038000	4030183-4031061	Chr01	4030183-4031462
ALTERNATIVE_DONOR	Glyma.01G038000	4030183-4031079	Chr01	4030183-4031462
ALTERNATIVE_DONOR	Glyma.01G038000	4031541-4031632	Chr01	4031541-4031636
INTRON_RETENTION	Glyma.01G038000	NA	Chr01	4031771-4031812
ALTERNATIVE_ACCEPTOR	Glyma.01G038100	4036784-4038108	Chr01	4036822-4038108
ALTERNATIVE_ACCEPTOR	Glyma.01G038100	4039696-4040321	Chr01	4039695-4040321
ALTERNATIVE_ACCEPTOR	Glyma.01G038100	4039697-4040321	Chr01	4039695-4040321
INTRON_RETENTION	Glyma.01G038100	NA	Chr01	4040767-4040859
NEW_INTRON	Glyma.01G038200	NA	Chr01	4044806-4045240
EXON_SKIPPING	Glyma.01G038200	4045240-4045470	Chr01	4045387-4045467
INTRON_RETENTION	Glyma.01G038300	NA	Chr01	4046392-4046476
NEW_INTRON	Glyma.01G038300	NA	Chr01	4048476-4048763
INTRON_RETENTION	Glyma.01G038300	NA	Chr01	4053459-4053537
ALTERNATIVE_ACCEPTOR	Glyma.01G038400	4093418-4093821	Chr01	4093418-4093815
ALTERNATIVE_ACCEPTOR	Glyma.01G038400	4094389-4095115	Chr01	4094389-4095113
ALTERNATIVE_ACCEPTOR	Glyma.01G038400	4094389-4095210	Chr01	4094389-4095113
ALTERNATIVE_ACCEPTOR	Glyma.01G038400	4094389-4095216	Chr01	4094389-4095113
INTRON_RETENTION	Glyma.01G038600	NA	Chr01	4131154-4131240
INTRON_RETENTION	Glyma.01G038700	NA	Chr01	4157254-4157407
ALTERNATIVE_ACCEPTOR	Glyma.01G038700	4157254-4157419	Chr01	4157254-4157407
ALTERNATIVE_DONOR	Glyma.01G038700	4157158-4157407	Chr01	4157254-4157407
INTRON_RETENTION	Glyma.01G038700	NA	Chr01	4157551-4158407
ALTERNATIVE_ACCEPTOR	Glyma.01G038700	4157551-4158387	Chr01	4157551-4158407
ALTERNATIVE_ACCEPTOR	Glyma.01G038700	4157551-4158430	Chr01	4157551-4158407
INTRON_RETENTION	Glyma.01G038700	NA	Chr01	4158715-4160202
INTRON_RETENTION	Glyma.01G038800	NA	Chr01	4163100-4163221
INTRON_RETENTION	Glyma.01G038800	NA	Chr01	4163899-4163974
ALTERNATIVE_ACCEPTOR	Glyma.01G039000	4213125-4214005	Chr01	4213125-4213999
ALTERNATIVE_DONOR	Glyma.01G039000	4213087-4213999	Chr01	4213125-4213999
ALTERNATIVE_ACCEPTOR	Glyma.01G039000	4215124-4216530	Chr01	4215124-4216539
INTRON_RETENTION	Glyma.01G039100	NA	Chr01	4235377-4235458
RETAINED_EXON	Glyma.01G039200	NA	Chr01	4239990-4240883
ALTERNATIVE_DONOR	Glyma.01G039200	4239990-4240851	Chr01	4239990-4240883
INTRON_RETENTION	Glyma.01G039200	NA	Chr01	4240954-4241044
NEW_INTRON	Glyma.01G039200	NA	Chr01	4242845-4243298
INTRON_RETENTION	Glyma.01G039400	NA	Chr01	4271198-4271747
ALTERNATIVE_DONOR	Glyma.01G039400	4272134-4272233	Chr01	4272090-4272233
INTRON_RETENTION	Glyma.01G039400	NA	Chr01	4272369-4272473
INTRON_RETENTION	Glyma.01G039400	NA	Chr01	4273210-4273486
ALTERNATIVE_ACCEPTOR	Glyma.01G039400	4273210-4273285	Chr01	4273210-4273486
INTRON_RETENTION	Glyma.01G039400	NA	Chr01	4273557-4274538
NEW_INTRON	Glyma.01G039400	NA	Chr01	4274538-4275060
NEW_INTRON	Glyma.01G039500	NA	Chr01	4289457-4290145
ALTERNATIVE_DONOR	Glyma.01G039500	4290163-4290284	Chr01	4290145-4290284
EXON_SKIPPING	Glyma.01G039500	4290527-4293201	Chr01	4291662-4291742
INTRON_RETENTION	Glyma.01G039500	NA	Chr01	4294809-4294895
INTRON_RETENTION	Glyma.01G039800	NA	Chr01	4317059-4317089
INTRON_RETENTION	Glyma.01G039800	NA	Chr01	4318495-4318582
ALTERNATIVE_ACCEPTOR	Glyma.01G039800	4319383-4319806	Chr01	4319383-4320854
INTRON_RETENTION	Glyma.01G040300	NA	Chr01	4353599-4353716
ALTERNATIVE_ACCEPTOR	Glyma.01G040300	4356593-4356695	Chr01	4356593-4356669
ALTERNATIVE_DONOR	Glyma.01G040300	4356595-4356669	Chr01	4356593-4356669
INTRON_RETENTION	Glyma.01G040300	NA	Chr01	4356798-4356884
INTRON_RETENTION	Glyma.01G040300	NA	Chr01	4356988-4357505
INTRON_RETENTION	Glyma.01G040300	NA	Chr01	4357611-4357694
INTRON_RETENTION	Glyma.01G040300	NA	Chr01	4358046-4358133
RETAINED_EXON	Glyma.01G040400	NA	Chr01	4370695-4376109
INTRON_RETENTION	Glyma.01G040400	NA	Chr01	4370695-4376109
ALTERNATIVE_DONOR	Glyma.01G040400	4374605-4376109	Chr01	4370695-4376109
ALTERNATIVE_DONOR	Glyma.01G040400	4375562-4376109	Chr01	4370695-4376109
INTRON_RETENTION	Glyma.01G040400	NA	Chr01	4376717-4377438
INTRON_RETENTION	Glyma.01G040400	NA	Chr01	4377717-4378358
INTRON_RETENTION	Glyma.01G040500	NA	Chr01	4381703-4382377
ALTERNATIVE_DONOR	Glyma.01G040500	4381704-4382377	Chr01	4381703-4382377
NEW_INTRON	Glyma.01G040600	NA	Chr01	4389420-4390024
INTRON_RETENTION	Glyma.01G040600	NA	Chr01	4390024-4391199
NEW_INTRON	Glyma.01G041300	NA	Chr01	4428651-4429729
INTRON_RETENTION	Glyma.01G041300	NA	Chr01	4429729-4429803
ALTERNATIVE_DONOR	Glyma.01G041300	4429729-4429799	Chr01	4429729-4429803
INTRON_RETENTION	Glyma.01G041700	NA	Chr01	4531187-4531367
INTRON_RETENTION	Glyma.01G041700	NA	Chr01	4531761-4532180
ALTERNATIVE_DONOR	Glyma.01G041700	4531761-4532558	Chr01	4531761-4532180
RETAINED_EXON	Glyma.01G042100	NA	Chr01	4604462-4608089
ALTERNATIVE_ACCEPTOR	Glyma.01G042100	4604462-4604994	Chr01	4604462-4608089
ALTERNATIVE_ACCEPTOR	Glyma.01G042100	4604462-4605447	Chr01	4604462-4608089
INTRON_RETENTION	Glyma.01G042300	NA	Chr01	4615455-4615542
ALTERNATIVE_DONOR	Glyma.01G042300	4615455-4615562	Chr01	4615455-4615542
INTRON_RETENTION	Glyma.01G042300	NA	Chr01	4615597-4615717
ALTERNATIVE_ACCEPTOR	Glyma.01G042300	4615598-4615717	Chr01	4615597-4615717
ALTERNATIVE_DONOR	Glyma.01G042300	4615796-4616138	Chr01	4615796-4616139
ALTERNATIVE_ACCEPTOR	Glyma.01G042300	4616214-4616307	Chr01	4616203-4616307
INTRON_RETENTION	Glyma.01G042300	NA	Chr01	4616514-4617497
ALTERNATIVE_ACCEPTOR	Glyma.01G042300	4616529-4617497	Chr01	4616514-4617497
NEW_INTRON	Glyma.01G042400	NA	Chr01	4639203-4639889
INTRON_RETENTION	Glyma.01G042400	NA	Chr01	4640977-4641071
INTRON_RETENTION	Glyma.01G042400	NA	Chr01	4641739-4641811
EXON_SKIPPING	Glyma.01G042500	4645595-4648266	Chr01	4645926-4646017
RETAINED_EXON	Glyma.01G042500	NA	Chr01	4646017-4646651
ALTERNATIVE_ACCEPTOR	Glyma.01G042500	4646174-4646651	Chr01	4646017-4646651
ALTERNATIVE_ACCEPTOR	Glyma.01G042500	4646024-4646651	Chr01	4646017-4646651
ALTERNATIVE_ACCEPTOR	Glyma.01G042500	4646813-4646912	Chr01	4646784-4646912
ALTERNATIVE_ACCEPTOR	Glyma.01G042500	4647033-4648151	Chr01	4646988-4648151
ALTERNATIVE_ACCEPTOR	Glyma.01G042500	4648619-4649359	Chr01	4648543-4649359
INTRON_RETENTION	Glyma.01G042600	NA	Chr01	4651872-4652333
ALTERNATIVE_ACCEPTOR	Glyma.01G042800	4673361-4673674	Chr01	4673364-4673674
EXON_SKIPPING	Glyma.01G042800	4673751-4674264	Chr01	4673940-4673972
INTRON_RETENTION	Glyma.01G042800	NA	Chr01	4675665-4675855
INTRON_RETENTION	Glyma.01G042800	NA	Chr01	4676530-4676641
INTRON_RETENTION	Glyma.01G043000	NA	Chr01	4683531-4683617
EXON_SKIPPING	Glyma.01G043000	4683903-4685673	Chr01	4685275-4685369
ALTERNATIVE_ACCEPTOR	Glyma.01G043000	4685746-4686067	Chr01	4685746-4686770
INTRON_RETENTION	Glyma.01G043100	NA	Chr01	4694106-4694161
RETAINED_EXON	Glyma.01G043600	NA	Chr01	4751445-4752083
ALTERNATIVE_DONOR	Glyma.01G043600	4751432-4752083	Chr01	4751445-4752083
ALTERNATIVE_DONOR	Glyma.01G043600	4751556-4752083	Chr01	4751445-4752083
ALTERNATIVE_SPLICING_SITES	Glyma.01G043600	4751451-4752089	Chr01	4751445-4752083
INTRON_RETENTION	Glyma.01G043700	NA	Chr01	4755886-4755962
ALTERNATIVE_ACCEPTOR	Glyma.01G043700	4756010-4756127	Chr01	4756014-4756127
EXON_SKIPPING	Glyma.01G043800	4772051-4772905	Chr01	4772100-4772397
INTRON_RETENTION	Glyma.01G043800	NA	Chr01	4772397-4772905
ALTERNATIVE_ACCEPTOR	Glyma.01G043800	4772397-4772936	Chr01	4772397-4772905
ALTERNATIVE_DONOR	Glyma.01G043800	4772401-4772905	Chr01	4772397-4772905
ALTERNATIVE_ACCEPTOR	Glyma.01G043800	4773042-4773281	Chr01	4773042-4773206
INTRON_RETENTION	Glyma.01G043800	NA	Chr01	4774366-4775138
ALTERNATIVE_ACCEPTOR	Glyma.01G043800	4774366-4775163	Chr01	4774366-4775138
INTRON_RETENTION	Glyma.01G044100	NA	Chr01	4845676-4846346
INTRON_RETENTION	Glyma.01G044100	NA	Chr01	4846469-4846559
ALTERNATIVE_ACCEPTOR	Glyma.01G044100	4846435-4846559	Chr01	4846469-4846559
RETAINED_EXON	Glyma.01G044100	NA	Chr01	4847528-4848411
ALTERNATIVE_DONOR	Glyma.01G044100	4847528-4848280	Chr01	4847528-4848411
ALTERNATIVE_DONOR	Glyma.01G044200	4872997-4873108	Chr01	4872999-4873108
INTRON_RETENTION	Glyma.01G044200	NA	Chr01	4874902-4875003
RETAINED_EXON	Glyma.01G044600	NA	Chr01	4923004-4923687
INTRON_RETENTION	Glyma.01G044600	NA	Chr01	4923004-4923687
ALTERNATIVE_DONOR	Glyma.01G044600	4923004-4923244	Chr01	4923004-4923687
ALTERNATIVE_DONOR	Glyma.01G044600	4923004-4923365	Chr01	4923004-4923687
INTRON_RETENTION	Glyma.01G044600	NA	Chr01	4924066-4924149
INTRON_RETENTION	Glyma.01G044600	NA	Chr01	4924285-4924409
ALTERNATIVE_DONOR	Glyma.01G044600	4924285-4924412	Chr01	4924285-4924409
EXON_SKIPPING	Glyma.01G044600	4924285-4924992	Chr01	4924409-4924649
INTRON_RETENTION	Glyma.01G044700	NA	Chr01	4972995-4973101
INTRON_RETENTION	Glyma.01G044900	NA	Chr01	5024031-5026323
EXON_SKIPPING	Glyma.01G044900	5023602-5027548	Chr01	5026323-5027471
INTRON_RETENTION	Glyma.01G044900	NA	Chr01	5027471-5027548
INTRON_RETENTION	Glyma.01G044900	NA	Chr01	5029645-5030158
EXON_SKIPPING	Glyma.01G044900	5029645-5030605	Chr01	5030158-5030263
EXON_SKIPPING	Glyma.01G044900	5029645-5030619	Chr01	5030158-5030263
INTRON_RETENTION	Glyma.01G044900	NA	Chr01	5030263-5030605
INTRON_RETENTION	Glyma.01G044900	NA	Chr01	5030694-5030786
ALTERNATIVE_DONOR	Glyma.01G044900	5030694-5030781	Chr01	5030694-5030786
ALTERNATIVE_ACCEPTOR	Glyma.01G044900	5030860-5031197	Chr01	5030858-5031197
INTRON_RETENTION	Glyma.01G045100	NA	Chr01	5060239-5060837
ALTERNATIVE_ACCEPTOR	Glyma.01G045100	5060239-5060866	Chr01	5060239-5060837
ALTERNATIVE_DONOR	Glyma.01G045100	5060088-5060837	Chr01	5060239-5060837
ALTERNATIVE_SPLICING_SITES	Glyma.01G045100	5060088-5060866	Chr01	5060239-5060837
NEW_INTRON	Glyma.01G045100	NA	Chr01	5060837-5063734
INTRON_RETENTION	Glyma.01G045300	NA	Chr01	5134880-5135040
ALTERNATIVE_ACCEPTOR	Glyma.01G045300	5134880-5135029	Chr01	5134880-5135040
INTRON_RETENTION	Glyma.01G045600	NA	Chr01	5242882-5242910
ALTERNATIVE_ACCEPTOR	Glyma.01G045700	5268780-5270506	Chr01	5268772-5270506
NEW_INTRON	Glyma.01G045800	NA	Chr01	5277237-5278255
INTRON_RETENTION	Glyma.01G045800	NA	Chr01	5281115-5281284
NEW_INTRON	Glyma.01G046000	NA	Chr01	5317993-5321170
ALTERNATIVE_ACCEPTOR	Glyma.01G046200	5327509-5327649	Chr01	5327512-5327649
EXON_SKIPPING	Glyma.01G046200	5329899-5330524	Chr01	5330294-5330401
ALTERNATIVE_ACCEPTOR	Glyma.01G046400	5354978-5356175	Chr01	5354978-5356178
NEW_INTRON	Glyma.01G046600	NA	Chr01	5379316-5381468
INTRON_RETENTION	Glyma.01G046600	NA	Chr01	5381468-5381553
INTRON_RETENTION	Glyma.01G046700	NA	Chr01	5389244-5389334
ALTERNATIVE_DONOR	Glyma.01G046700	5389985-5390603	Chr01	5389985-5390604
NEW_INTRON	Glyma.01G046700	NA	Chr01	5390604-5391055
INTRON_RETENTION	Glyma.01G046900	NA	Chr01	5468294-5468312
RETAINED_EXON	Glyma.01G047300	NA	Chr01	5516450-5517046
ALTERNATIVE_ACCEPTOR	Glyma.01G047300	5516450-5516725	Chr01	5516450-5517046
ALTERNATIVE_ACCEPTOR	Glyma.01G047300	5516450-5517083	Chr01	5516450-5517046
ALTERNATIVE_ACCEPTOR	Glyma.01G047300	5516450-5517086	Chr01	5516450-5517046
ALTERNATIVE_ACCEPTOR	Glyma.01G047300	5516450-5517095	Chr01	5516450-5517046
ALTERNATIVE_DONOR	Glyma.01G047300	5516911-5517046	Chr01	5516450-5517046
EXON_SKIPPING	Glyma.01G047400	5519064-5521188	Chr01	5520517-5520646
EXON_SKIPPING	Glyma.01G047400	5519064-5521183	Chr01	5520517-5520646
NEW_INTRON	Glyma.01G047400	NA	Chr01	5521188-5521458
INTRON_RETENTION	Glyma.01G047400	NA	Chr01	5521458-5521588
EXON_SKIPPING	Glyma.01G047400	5521458-5522970	Chr01	5521588-5521636
EXON_SKIPPING	Glyma.01G047400	5521458-5522973	Chr01	5521588-5521636
INTRON_RETENTION	Glyma.01G047400	NA	Chr01	5523288-5523328
INTRON_RETENTION	Glyma.01G047400	NA	Chr01	5523524-5523633
INTRON_RETENTION	Glyma.01G047400	NA	Chr01	5523637-5523698
INTRON_RETENTION	Glyma.01G047400	NA	Chr01	5523879-5523997
INTRON_RETENTION	Glyma.01G047400	NA	Chr01	5524085-5524134
INTRON_RETENTION	Glyma.01G047600	NA	Chr01	5545666-5545772
EXON_SKIPPING	Glyma.01G047700	5549760-5550945	Chr01	5549889-5550189
INTRON_RETENTION	Glyma.01G047700	NA	Chr01	5552167-5552262
ALTERNATIVE_DONOR	Glyma.01G047700	5552999-5553101	Chr01	5552995-5553101
RETAINED_EXON	Glyma.01G048000	NA	Chr01	5589923-5596803
ALTERNATIVE_ACCEPTOR	Glyma.01G048000	5589923-5590278	Chr01	5589923-5596803
ALTERNATIVE_ACCEPTOR	Glyma.01G048000	5589923-5591899	Chr01	5589923-5596803
ALTERNATIVE_DONOR	Glyma.01G048000	5595827-5596803	Chr01	5589923-5596803
INTRON_RETENTION	Glyma.01G048000	NA	Chr01	5597674-5597773
INTRON_RETENTION	Glyma.01G048000	NA	Chr01	5600876-5600961
EXON_SKIPPING	Glyma.01G048500	5659579-5661256	Chr01	5659584-5660077
RETAINED_EXON	Glyma.01G048500	NA	Chr01	5660077-5661256
ALTERNATIVE_DONOR	Glyma.01G048500	5659883-5661256	Chr01	5660077-5661256
ALTERNATIVE_DONOR	Glyma.01G048500	5660972-5661256	Chr01	5660077-5661256
ALTERNATIVE_DONOR	Glyma.01G048500	5660990-5661256	Chr01	5660077-5661256
NEW_INTRON	Glyma.01G048500	NA	Chr01	5661256-5662383
INTRON_RETENTION	Glyma.01G048500	NA	Chr01	5663056-5663155
INTRON_RETENTION	Glyma.01G048500	NA	Chr01	5663436-5663724
INTRON_RETENTION	Glyma.01G048500	NA	Chr01	5663852-5663923
INTRON_RETENTION	Glyma.01G048500	NA	Chr01	5664768-5665028
INTRON_RETENTION	Glyma.01G048600	NA	Chr01	5669190-5669658
NEW_INTRON	Glyma.01G048800	NA	Chr01	5683438-5684088
INTRON_RETENTION	Glyma.01G048800	NA	Chr01	5684088-5684306
INTRON_RETENTION	Glyma.01G049100	NA	Chr01	5718487-5718752
INTRON_RETENTION	Glyma.01G049100	NA	Chr01	5718821-5718935
INTRON_RETENTION	Glyma.01G049100	NA	Chr01	5719013-5719101
INTRON_RETENTION	Glyma.01G049100	NA	Chr01	5719158-5719268
ALTERNATIVE_DONOR	Glyma.01G049100	5719158-5719251	Chr01	5719158-5719268
ALTERNATIVE_ACCEPTOR	Glyma.01G049100	5719341-5719460	Chr01	5719344-5719460
ALTERNATIVE_DONOR	Glyma.01G049100	5719344-5719456	Chr01	5719344-5719460
EXON_SKIPPING	Glyma.01G049300	5735278-5740934	Chr01	5740729-5740835
INTRON_RETENTION	Glyma.01G049300	NA	Chr01	5740835-5740934
NEW_INTRON	Glyma.01G049400	NA	Chr01	5766053-5767687
INTRON_RETENTION	Glyma.01G049600	NA	Chr01	5815576-5815775
ALTERNATIVE_DONOR	Glyma.01G049600	5815576-5816138	Chr01	5815576-5815775
INTRON_RETENTION	Glyma.01G050100	NA	Chr01	5888952-5889067
INTRON_RETENTION	Glyma.01G050100	NA	Chr01	5889204-5889322
INTRON_RETENTION	Glyma.01G050400	NA	Chr01	5965213-5965319
EXON_SKIPPING	Glyma.01G050400	5965213-5969290	Chr01	5965319-5965365
INTRON_RETENTION	Glyma.01G050400	NA	Chr01	5965365-5969290
ALTERNATIVE_ACCEPTOR	Glyma.01G050400	5969941-5970509	Chr01	5969877-5970509
ALTERNATIVE_ACCEPTOR	Glyma.01G050900	6028452-6029531	Chr01	6028460-6029531
INTRON_RETENTION	Glyma.01G051300	NA	Chr01	6061184-6061431
ALTERNATIVE_ACCEPTOR	Glyma.01G051300	6061161-6061431	Chr01	6061184-6061431
ALTERNATIVE_ACCEPTOR	Glyma.01G051300	6061180-6061431	Chr01	6061184-6061431
INTRON_RETENTION	Glyma.01G051400	NA	Chr01	6084665-6084764
ALTERNATIVE_ACCEPTOR	Glyma.01G051400	6084854-6085145	Chr01	6084854-6085178
EXON_SKIPPING	Glyma.01G051400	6086100-6088144	Chr01	6086263-6086366
EXON_SKIPPING	Glyma.01G051400	6086366-6088144	Chr01	6086612-6087307
EXON_SKIPPING	Glyma.01G051400	6087307-6088144	Chr01	6087419-6087464
INTRON_RETENTION	Glyma.01G051400	NA	Chr01	6088486-6088922
ALTERNATIVE_ACCEPTOR	Glyma.01G051400	6088486-6088919	Chr01	6088486-6088922
ALTERNATIVE_ACCEPTOR	Glyma.01G051400	6088486-6088897	Chr01	6088486-6088922
NEW_INTRON	Glyma.01G051400	NA	Chr01	6090591-6090802
INTRON_RETENTION	Glyma.01G051400	NA	Chr01	6090802-6090885
ALTERNATIVE_ACCEPTOR	Glyma.01G051400	6090802-6090884	Chr01	6090802-6090885
ALTERNATIVE_ACCEPTOR	Glyma.01G051400	6090948-6091415	Chr01	6090948-6091301
RETAINED_EXON	Glyma.01G051400	NA	Chr01	6091474-6091647
INTRON_RETENTION	Glyma.01G051400	NA	Chr01	6091474-6091647
ALTERNATIVE_DONOR	Glyma.01G051400	6091538-6091647	Chr01	6091474-6091647
INTRON_RETENTION	Glyma.01G051400	NA	Chr01	6093408-6093507
INTRON_RETENTION	Glyma.01G051400	NA	Chr01	6094208-6094273
INTRON_RETENTION	Glyma.01G051700	NA	Chr01	6253437-6253550
ALTERNATIVE_DONOR	Glyma.01G051800	6281339-6282011	Chr01	6281334-6282011
EXON_SKIPPING	Glyma.01G052200	6327986-6334475	Chr01	6328588-6328710
INTRON_RETENTION	Glyma.01G052200	NA	Chr01	6328710-6334475
NEW_INTRON	Glyma.01G052300	NA	Chr01	6337006-6341916
INTRON_RETENTION	Glyma.01G052300	NA	Chr01	6341916-6342023
INTRON_RETENTION	Glyma.01G052300	NA	Chr01	6342682-6342783
ALTERNATIVE_DONOR	Glyma.01G052400	6367356-6368209	Chr01	6367356-6368214
RETAINED_EXON	Glyma.01G052400	NA	Chr01	6368481-6369823
ALTERNATIVE_ACCEPTOR	Glyma.01G052400	6369602-6369823	Chr01	6368481-6369823
INTRON_RETENTION	Glyma.01G052500	NA	Chr01	6374021-6374386
NEW_INTRON	Glyma.01G052500	NA	Chr01	6374386-6374675
RETAINED_EXON	Glyma.01G052500	NA	Chr01	6374675-6375891
ALTERNATIVE_ACCEPTOR	Glyma.01G052500	6375167-6375891	Chr01	6374675-6375891
INTRON_RETENTION	Glyma.01G052500	NA	Chr01	6376053-6376138
ALTERNATIVE_ACCEPTOR	Glyma.01G052500	6376005-6376138	Chr01	6376053-6376138
ALTERNATIVE_ACCEPTOR	Glyma.01G052500	6376067-6376138	Chr01	6376053-6376138
ALTERNATIVE_ACCEPTOR	Glyma.01G052500	6376227-6376308	Chr01	6376226-6376308
RETAINED_EXON	Glyma.01G052500	NA	Chr01	6376375-6377422
ALTERNATIVE_ACCEPTOR	Glyma.01G052500	6376911-6377422	Chr01	6376375-6377422
ALTERNATIVE_DONOR	Glyma.01G052500	6376375-6376767	Chr01	6376375-6377422
ALTERNATIVE_ACCEPTOR	Glyma.01G052500	6377737-6377837	Chr01	6377736-6377837
INTRON_RETENTION	Glyma.01G052600	NA	Chr01	6429807-6430291
ALTERNATIVE_ACCEPTOR	Glyma.01G052600	6429673-6430291	Chr01	6429807-6430291
RETAINED_EXON	Glyma.01G052600	NA	Chr01	6433967-6434077
INTRON_RETENTION	Glyma.01G052600	NA	Chr01	6433967-6434077
ALTERNATIVE_DONOR	Glyma.01G052600	6433967-6434047	Chr01	6433967-6434077
INTRON_RETENTION	Glyma.01G052600	NA	Chr01	6439480-6439570
EXON_SKIPPING	Glyma.01G052600	6439480-6439794	Chr01	6439570-6439635
ALTERNATIVE_ACCEPTOR	Glyma.01G052800	6455497-6456237	Chr01	6455502-6456237
INTRON_RETENTION	Glyma.01G052800	NA	Chr01	6456344-6456441
ALTERNATIVE_ACCEPTOR	Glyma.01G053100	6620851-6622330	Chr01	6620851-6622395
EXON_SKIPPING	Glyma.01G053200	6635337-6636315	Chr01	6635764-6635865
EXON_SKIPPING	Glyma.01G053200	6635337-6636014	Chr01	6635764-6635865
INTRON_RETENTION	Glyma.01G053200	NA	Chr01	6635865-6635991
ALTERNATIVE_ACCEPTOR	Glyma.01G053200	6635823-6635991	Chr01	6635865-6635991
EXON_SKIPPING	Glyma.01G053200	6635892-6636310	Chr01	6635991-6636020
EXON_SKIPPING	Glyma.01G053200	6636418-6637967	Chr01	6637690-6637768
INTRON_RETENTION	Glyma.01G053200	NA	Chr01	6637768-6637967
RETAINED_EXON	Glyma.01G053300	NA	Chr01	6712559-6712727
ALTERNATIVE_DONOR	Glyma.01G053300	6712559-6712686	Chr01	6712559-6712727
INTRON_RETENTION	Glyma.01G053300	NA	Chr01	6712855-6713364
ALTERNATIVE_ACCEPTOR	Glyma.01G053300	6712895-6713364	Chr01	6712855-6713364
INTRON_RETENTION	Glyma.01G053300	NA	Chr01	6713435-6713515
ALTERNATIVE_ACCEPTOR	Glyma.01G053300	6713436-6713515	Chr01	6713435-6713515
INTRON_RETENTION	Glyma.01G053300	NA	Chr01	6716828-6716922
INTRON_RETENTION	Glyma.01G053600	NA	Chr01	6787956-6788170
ALTERNATIVE_ACCEPTOR	Glyma.01G053600	6787956-6788232	Chr01	6787956-6788170
ALTERNATIVE_SPLICING_SITES	Glyma.01G053600	6787912-6788232	Chr01	6787956-6788170
ALTERNATIVE_ACCEPTOR	Glyma.01G053600	6788555-6789136	Chr01	6788555-6789139
ALTERNATIVE_DONOR	Glyma.01G053600	6789582-6789878	Chr01	6789567-6789878
ALTERNATIVE_SPLICING_SITES	Glyma.01G053600	6789582-6789867	Chr01	6789567-6789878
ALTERNATIVE_SPLICING_SITES	Glyma.01G053600	6790017-6790135	Chr01	6790013-6790143
EXON_SKIPPING	Glyma.01G053600	6790573-6792451	Chr01	6791353-6791547
RETAINED_EXON	Glyma.01G053700	NA	Chr01	6798800-6799508
ALTERNATIVE_ACCEPTOR	Glyma.01G053700	6798800-6799338	Chr01	6798800-6799508
ALTERNATIVE_DONOR	Glyma.01G053700	6799381-6799508	Chr01	6798800-6799508
ALTERNATIVE_ACCEPTOR	Glyma.01G053700	6799583-6799663	Chr01	6799583-6799696
ALTERNATIVE_DONOR	Glyma.01G053700	6799600-6799696	Chr01	6799583-6799696
ALTERNATIVE_DONOR	Glyma.01G053700	6800811-6801451	Chr01	6800720-6801451
ALTERNATIVE_ACCEPTOR	Glyma.01G053700	6802132-6803202	Chr01	6802132-6803198
INTRON_RETENTION	Glyma.01G053700	NA	Chr01	6803485-6803567
ALTERNATIVE_DONOR	Glyma.01G053700	6803472-6803567	Chr01	6803485-6803567
NEW_INTRON	Glyma.01G053800	NA	Chr01	6810996-6811657
INTRON_RETENTION	Glyma.01G053800	NA	Chr01	6811657-6811876
ALTERNATIVE_ACCEPTOR	Glyma.01G053800	6812053-6812410	Chr01	6812034-6812410
RETAINED_EXON	Glyma.01G053800	NA	Chr01	6813065-6815688
ALTERNATIVE_ACCEPTOR	Glyma.01G053800	6813204-6815688	Chr01	6813065-6815688
ALTERNATIVE_ACCEPTOR	Glyma.01G053800	6815134-6815688	Chr01	6813065-6815688
ALTERNATIVE_DONOR	Glyma.01G053800	6813065-6815083	Chr01	6813065-6815688
INTRON_RETENTION	Glyma.01G054000	NA	Chr01	6956518-6957007
EXON_SKIPPING	Glyma.01G054000	6957063-6957580	Chr01	6957163-6957285
INTRON_RETENTION	Glyma.01G054000	NA	Chr01	6957285-6957580
INTRON_RETENTION	Glyma.01G054100	NA	Chr01	6959768-6960075
ALTERNATIVE_ACCEPTOR	Glyma.01G054100	6961028-6961137	Chr01	6961036-6961137
RETAINED_EXON	Glyma.01G054100	NA	Chr01	6961375-6963713
ALTERNATIVE_DONOR	Glyma.01G054100	6961375-6962522	Chr01	6961375-6963713
ALTERNATIVE_DONOR	Glyma.01G054100	6961375-6962837	Chr01	6961375-6963713
ALTERNATIVE_ACCEPTOR	Glyma.01G054100	6964254-6965118	Chr01	6964249-6965118
ALTERNATIVE_ACCEPTOR	Glyma.01G054100	6965183-6966307	Chr01	6965200-6966307
INTRON_RETENTION	Glyma.01G054100	NA	Chr01	6966437-6966514
NEW_INTRON	Glyma.01G054200	NA	Chr01	6973767-6974844
ALTERNATIVE_ACCEPTOR	Glyma.01G054200	6974840-6977143	Chr01	6974844-6977143
ALTERNATIVE_ACCEPTOR	Glyma.01G054300	6997480-6998112	Chr01	6997480-6998129
ALTERNATIVE_ACCEPTOR	Glyma.01G054300	6997480-6998142	Chr01	6997480-6998129
INTRON_RETENTION	Glyma.01G054300	NA	Chr01	6998967-6999050
INTRON_RETENTION	Glyma.01G054300	NA	Chr01	6999198-6999349
ALTERNATIVE_ACCEPTOR	Glyma.01G054300	6999500-6999678	Chr01	6999500-6999673
INTRON_RETENTION	Glyma.01G054300	NA	Chr01	6999787-7000028
RETAINED_EXON	Glyma.01G054400	NA	Chr01	7003449-7004545
ALTERNATIVE_ACCEPTOR	Glyma.01G054400	7003586-7004545	Chr01	7003449-7004545
INTRON_RETENTION	Glyma.01G054500	NA	Chr01	7017979-7018074
RETAINED_EXON	Glyma.01G054500	NA	Chr01	7018166-7019780
ALTERNATIVE_ACCEPTOR	Glyma.01G054500	7019443-7019780	Chr01	7018166-7019780
INTRON_RETENTION	Glyma.01G054500	NA	Chr01	7019923-7020995
ALTERNATIVE_ACCEPTOR	Glyma.01G054500	7019860-7020995	Chr01	7019923-7020995
ALTERNATIVE_SPLICING_SITES	Glyma.01G054500	7019860-7020952	Chr01	7019923-7020995
INTRON_RETENTION	Glyma.01G054500	NA	Chr01	7021398-7022586
NEW_INTRON	Glyma.01G055000	NA	Chr01	7113117-7113322
INTRON_RETENTION	Glyma.01G055000	NA	Chr01	7113322-7113575
ALTERNATIVE_ACCEPTOR	Glyma.01G055000	7113198-7113575	Chr01	7113322-7113575
INTRON_RETENTION	Glyma.01G055000	NA	Chr01	7114298-7114639
INTRON_RETENTION	Glyma.01G055000	NA	Chr01	7114811-7114937
ALTERNATIVE_DONOR	Glyma.01G055000	7114811-7114977	Chr01	7114811-7114937
ALTERNATIVE_DONOR	Glyma.01G055000	7114811-7114953	Chr01	7114811-7114937
INTRON_RETENTION	Glyma.01G055000	NA	Chr01	7115031-7115353
ALTERNATIVE_DONOR	Glyma.01G055000	7115031-7115323	Chr01	7115031-7115353
INTRON_RETENTION	Glyma.01G055000	NA	Chr01	7115412-7115528
INTRON_RETENTION	Glyma.01G055300	NA	Chr01	7150908-7150997
EXON_SKIPPING	Glyma.01G055300	7151225-7152415	Chr01	7152146-7152213
EXON_SKIPPING	Glyma.01G055300	7151225-7153091	Chr01	7152146-7152213
EXON_SKIPPING	Glyma.01G055300	7156715-7157520	Chr01	7157195-7157250
RETAINED_EXON	Glyma.01G055300	NA	Chr01	7157597-7158610
ALTERNATIVE_ACCEPTOR	Glyma.01G055300	7158335-7158610	Chr01	7157597-7158610
ALTERNATIVE_DONOR	Glyma.01G055300	7157597-7158279	Chr01	7157597-7158610
INTRON_RETENTION	Glyma.01G055400	NA	Chr01	7166051-7166394
INTRON_RETENTION	Glyma.01G055400	NA	Chr01	7166490-7166601
INTRON_RETENTION	Glyma.01G055500	NA	Chr01	7169968-7170102
ALTERNATIVE_DONOR	Glyma.01G055500	7169968-7170099	Chr01	7169968-7170102
ALTERNATIVE_ACCEPTOR	Glyma.01G055500	7170163-7171062	Chr01	7170226-7171062
INTRON_RETENTION	Glyma.01G055700	NA	Chr01	7213151-7213255
ALTERNATIVE_ACCEPTOR	Glyma.01G055700	7213139-7213255	Chr01	7213151-7213255
INTRON_RETENTION	Glyma.01G055700	NA	Chr01	7213385-7213501
INTRON_RETENTION	Glyma.01G056000	NA	Chr01	7233258-7233430
INTRON_RETENTION	Glyma.01G056000	NA	Chr01	7233985-7234579
NEW_INTRON	Glyma.01G056000	NA	Chr01	7234579-7235244
INTRON_RETENTION	Glyma.01G056100	NA	Chr01	7237589-7237708
INTRON_RETENTION	Glyma.01G056200	NA	Chr01	7266667-7266744
ALTERNATIVE_DONOR	Glyma.01G056300	7273285-7273442	Chr01	7273285-7273447
INTRON_RETENTION	Glyma.01G056400	NA	Chr01	7301048-7301302
ALTERNATIVE_ACCEPTOR	Glyma.01G056400	7301039-7301302	Chr01	7301048-7301302
EXON_SKIPPING	Glyma.01G056400	7301048-7301638	Chr01	7301302-7301384
INTRON_RETENTION	Glyma.01G056400	NA	Chr01	7301384-7301638
ALTERNATIVE_DONOR	Glyma.01G056400	7301384-7301642	Chr01	7301384-7301638
NEW_INTRON	Glyma.01G056400	NA	Chr01	7301638-7302992
RETAINED_EXON	Glyma.01G056800	NA	Chr01	7371819-7373449
ALTERNATIVE_ACCEPTOR	Glyma.01G056800	7371819-7373433	Chr01	7371819-7373449
ALTERNATIVE_DONOR	Glyma.01G056800	7372467-7373449	Chr01	7371819-7373449
RETAINED_EXON	Glyma.01G056800	NA	Chr01	7374583-7378297
ALTERNATIVE_ACCEPTOR	Glyma.01G056800	7374583-7374692	Chr01	7374583-7378297
INTRON_RETENTION	Glyma.01G056900	NA	Chr01	7388048-7388160
INTRON_RETENTION	Glyma.01G057100	NA	Chr01	7509433-7510136
ALTERNATIVE_ACCEPTOR	Glyma.01G057400	7574578-7574762	Chr01	7574578-7574797
ALTERNATIVE_ACCEPTOR	Glyma.01G057400	7578265-7578356	Chr01	7578265-7578363
ALTERNATIVE_DONOR	Glyma.01G057500	7591666-7591845	Chr01	7591665-7591845
INTRON_RETENTION	Glyma.01G057500	NA	Chr01	7592525-7592674
INTRON_RETENTION	Glyma.01G057500	NA	Chr01	7592843-7592944
ALTERNATIVE_DONOR	Glyma.01G057500	7592838-7592944	Chr01	7592843-7592944
INTRON_RETENTION	Glyma.01G057500	NA	Chr01	7593247-7593339
RETAINED_EXON	Glyma.01G057500	NA	Chr01	7593471-7598213
ALTERNATIVE_DONOR	Glyma.01G057500	7597803-7598213	Chr01	7593471-7598213
RETAINED_EXON	Glyma.01G057700	NA	Chr01	7605037-7608362
INTRON_RETENTION	Glyma.01G057700	NA	Chr01	7605037-7608362
ALTERNATIVE_ACCEPTOR	Glyma.01G057700	7605037-7605502	Chr01	7605037-7608362
INTRON_RETENTION	Glyma.01G057800	NA	Chr01	7616168-7616226
INTRON_RETENTION	Glyma.01G057800	NA	Chr01	7618566-7618673
INTRON_RETENTION	Glyma.01G058000	NA	Chr01	7645032-7645122
ALTERNATIVE_DONOR	Glyma.01G058200	7653521-7653635	Chr01	7653521-7653628
ALTERNATIVE_ACCEPTOR	Glyma.01G058200	7653705-7655151	Chr01	7653850-7655151
RETAINED_EXON	Glyma.01G058400	NA	Chr01	7687261-7689028
ALTERNATIVE_ACCEPTOR	Glyma.01G058400	7688742-7689028	Chr01	7687261-7689028
ALTERNATIVE_ACCEPTOR	Glyma.01G058400	7688883-7689028	Chr01	7687261-7689028
ALTERNATIVE_ACCEPTOR	Glyma.01G058400	7688947-7689028	Chr01	7687261-7689028
ALTERNATIVE_ACCEPTOR	Glyma.01G058400	7689735-7689841	Chr01	7689722-7689841
ALTERNATIVE_ACCEPTOR	Glyma.01G058400	7690960-7692276	Chr01	7690965-7692276
ALTERNATIVE_DONOR	Glyma.01G058500	7723653-7723857	Chr01	7723653-7723861
EXON_SKIPPING	Glyma.01G058500	7723961-7724808	Chr01	7724052-7724077
ALTERNATIVE_ACCEPTOR	Glyma.01G058500	7724074-7724831	Chr01	7724077-7724831
ALTERNATIVE_ACCEPTOR	Glyma.01G058500	7724371-7724831	Chr01	7724077-7724831
RETAINED_EXON	Glyma.01G058500	NA	Chr01	7727470-7728190
ALTERNATIVE_DONOR	Glyma.01G058500	7727470-7727980	Chr01	7727470-7728190
ALTERNATIVE_DONOR	Glyma.01G058500	7727470-7727993	Chr01	7727470-7728190
INTRON_RETENTION	Glyma.01G058700	NA	Chr01	7774955-7775445
ALTERNATIVE_ACCEPTOR	Glyma.01G058700	7774932-7775445	Chr01	7774955-7775445
INTRON_RETENTION	Glyma.01G059100	NA	Chr01	7806193-7806342
EXON_SKIPPING	Glyma.01G059100	7806669-7807977	Chr01	7807613-7807654
INTRON_RETENTION	Glyma.01G059100	NA	Chr01	7807654-7807977
INTRON_RETENTION	Glyma.01G059200	NA	Chr01	7810939-7811290
ALTERNATIVE_ACCEPTOR	Glyma.01G059200	7811113-7811290	Chr01	7810939-7811290
ALTERNATIVE_ACCEPTOR	Glyma.01G059200	7811411-7811759	Chr01	7811428-7811759
ALTERNATIVE_ACCEPTOR	Glyma.01G059200	7813531-7813802	Chr01	7813549-7813802
ALTERNATIVE_ACCEPTOR	Glyma.01G059200	7814157-7814289	Chr01	7814102-7814289
ALTERNATIVE_ACCEPTOR	Glyma.01G059200	7814129-7814289	Chr01	7814102-7814289
ALTERNATIVE_ACCEPTOR	Glyma.01G059200	7814132-7814289	Chr01	7814102-7814289
INTRON_RETENTION	Glyma.01G059200	NA	Chr01	7815005-7815084
NEW_INTRON	Glyma.01G059900	NA	Chr01	7995614-7997694
INTRON_RETENTION	Glyma.01G059900	NA	Chr01	7997694-7998226
ALTERNATIVE_ACCEPTOR	Glyma.01G059900	7997694-7998225	Chr01	7997694-7998226
ALTERNATIVE_ACCEPTOR	Glyma.01G059900	7997694-7998293	Chr01	7997694-7998226
ALTERNATIVE_ACCEPTOR	Glyma.01G059900	7998434-7999870	Chr01	7998434-7999865
ALTERNATIVE_ACCEPTOR	Glyma.01G059900	7998434-7999921	Chr01	7998434-7999865
ALTERNATIVE_ACCEPTOR	Glyma.01G060000	8092004-8092283	Chr01	8092004-8092586
RETAINED_EXON	Glyma.01G060300	NA	Chr01	8128886-8131868
ALTERNATIVE_ACCEPTOR	Glyma.01G060300	8128886-8129017	Chr01	8128886-8131868
ALTERNATIVE_DONOR	Glyma.01G060300	8129382-8131868	Chr01	8128886-8131868
EXON_SKIPPING	Glyma.01G060600	8328522-8329711	Chr01	8329287-8329481
ALTERNATIVE_ACCEPTOR	Glyma.01G060600	8329619-8329711	Chr01	8329615-8329711
ALTERNATIVE_DONOR	Glyma.01G060600	8329615-8329703	Chr01	8329615-8329711
ALTERNATIVE_DONOR	Glyma.01G060600	8329816-8329890	Chr01	8329816-8329894
ALTERNATIVE_ACCEPTOR	Glyma.01G060900	8393451-8394353	Chr01	8393451-8394346
EXON_SKIPPING	Glyma.01G060900	8394601-8395574	Chr01	8394732-8394791
ALTERNATIVE_DONOR	Glyma.01G060900	8394818-8395574	Chr01	8394791-8395574
INTRON_RETENTION	Glyma.01G061700	NA	Chr01	8520559-8520715
INTRON_RETENTION	Glyma.01G061700	NA	Chr01	8525474-8525562
INTRON_RETENTION	Glyma.01G061700	NA	Chr01	8525627-8525695
ALTERNATIVE_DONOR	Glyma.01G061700	8526454-8527430	Chr01	8526472-8527430
EXON_SKIPPING	Glyma.01G061900	8550700-8562282	Chr01	8561723-8562207
INTRON_RETENTION	Glyma.01G062000	NA	Chr01	8619099-8619181
ALTERNATIVE_DONOR	Glyma.01G062000	8619074-8619181	Chr01	8619099-8619181
EXON_SKIPPING	Glyma.01G062000	8618968-8623017	Chr01	8619181-8619316
RETAINED_EXON	Glyma.01G062000	NA	Chr01	8619316-8622739
INTRON_RETENTION	Glyma.01G062000	NA	Chr01	8619316-8622739
ALTERNATIVE_ACCEPTOR	Glyma.01G062000	8619316-8621539	Chr01	8619316-8622739
ALTERNATIVE_ACCEPTOR	Glyma.01G062000	8619316-8621767	Chr01	8619316-8622739
ALTERNATIVE_ACCEPTOR	Glyma.01G062000	8619316-8622008	Chr01	8619316-8622739
ALTERNATIVE_DONOR	Glyma.01G062000	8621622-8622739	Chr01	8619316-8622739
ALTERNATIVE_DONOR	Glyma.01G062000	8622090-8622739	Chr01	8619316-8622739
ALTERNATIVE_SPLICING_SITES	Glyma.01G062000	8621622-8621767	Chr01	8619316-8622739
ALTERNATIVE_SPLICING_SITES	Glyma.01G062000	8621622-8622736	Chr01	8619316-8622739
INTRON_RETENTION	Glyma.01G062200	NA	Chr01	8634269-8634311
NEW_INTRON	Glyma.01G062200	NA	Chr01	8634311-8635685
ALTERNATIVE_ACCEPTOR	Glyma.01G062400	8714996-8715762	Chr01	8714996-8715764
NEW_INTRON	Glyma.01G062900	NA	Chr01	8885316-8888599
INTRON_RETENTION	Glyma.01G063100	NA	Chr01	8958843-8959088
INTRON_RETENTION	Glyma.01G063100	NA	Chr01	8959492-8959625
INTRON_RETENTION	Glyma.01G063600	NA	Chr01	9074505-9074600
EXON_SKIPPING	Glyma.01G063600	9074568-9074919	Chr01	9074600-9074785
INTRON_RETENTION	Glyma.01G063600	NA	Chr01	9075179-9075264
ALTERNATIVE_ACCEPTOR	Glyma.01G063600	9075176-9075264	Chr01	9075179-9075264
RETAINED_EXON	Glyma.01G063600	NA	Chr01	9089185-9090192
ALTERNATIVE_DONOR	Glyma.01G063600	9089185-9089551	Chr01	9089185-9090192
NEW_INTRON	Glyma.01G063600	NA	Chr01	9090192-9090635
ALTERNATIVE_ACCEPTOR	Glyma.01G063700	9100521-9102796	Chr01	9100524-9102796
ALTERNATIVE_DONOR	Glyma.01G063700	9102932-9103649	Chr01	9102932-9103651
INTRON_RETENTION	Glyma.01G063700	NA	Chr01	9104378-9104808
ALTERNATIVE_DONOR	Glyma.01G063700	9104378-9105130	Chr01	9104378-9104808
ALTERNATIVE_DONOR	Glyma.01G063700	9104378-9104649	Chr01	9104378-9104808
ALTERNATIVE_DONOR	Glyma.01G063700	9104378-9104982	Chr01	9104378-9104808
ALTERNATIVE_DONOR	Glyma.01G063700	9104378-9105148	Chr01	9104378-9104808
ALTERNATIVE_DONOR	Glyma.01G064100	9385503-9387737	Chr01	9385501-9387737
ALTERNATIVE_ACCEPTOR	Glyma.01G064100	9387798-9388251	Chr01	9387798-9388252
RETAINED_EXON	Glyma.01G064100	NA	Chr01	9391021-9393563
ALTERNATIVE_DONOR	Glyma.01G064100	9393363-9393563	Chr01	9391021-9393563
ALTERNATIVE_SPLICING_SITES	Glyma.01G064100	9391009-9391525	Chr01	9391021-9393563
ALTERNATIVE_SPLICING_SITES	Glyma.01G064100	9391537-9393558	Chr01	9391021-9393563
INTRON_RETENTION	Glyma.01G064200	NA	Chr01	9498515-9498617
RETAINED_EXON	Glyma.01G064400	NA	Chr01	9626869-9629711
ALTERNATIVE_ACCEPTOR	Glyma.01G064400	9629426-9629711	Chr01	9626869-9629711
NEW_INTRON	Glyma.01G064400	NA	Chr01	9629711-9631031
INTRON_RETENTION	Glyma.01G064600	NA	Chr01	9694138-9694241
ALTERNATIVE_ACCEPTOR	Glyma.01G064600	9694139-9694241	Chr01	9694138-9694241
INTRON_RETENTION	Glyma.01G064600	NA	Chr01	9694355-9694474
ALTERNATIVE_ACCEPTOR	Glyma.01G064600	9694520-9694654	Chr01	9694519-9694654
NEW_INTRON	Glyma.01G064600	NA	Chr01	9695525-9695967
EXON_SKIPPING	Glyma.01G064800	9894065-9894818	Chr01	9894560-9894693
ALTERNATIVE_DONOR	Glyma.01G064800	9894716-9894818	Chr01	9894693-9894818
EXON_SKIPPING	Glyma.01G064900	9963039-9965290	Chr01	9963895-9963946
EXON_SKIPPING	Glyma.01G064900	9963946-9965290	Chr01	9963980-9964745
ALTERNATIVE_DONOR	Glyma.01G064900	9964020-9965290	Chr01	9964745-9965290
ALTERNATIVE_DONOR	Glyma.01G064900	9964242-9965290	Chr01	9964745-9965290
ALTERNATIVE_DONOR	Glyma.01G064900	9964429-9965290	Chr01	9964745-9965290
NEW_INTRON	Glyma.01G064900	NA	Chr01	9965838-9966838
INTRON_RETENTION	Glyma.01G064900	NA	Chr01	9967707-9967796
INTRON_RETENTION	Glyma.01G065100	NA	Chr01	10029489-10029566
RETAINED_EXON	Glyma.01G065100	NA	Chr01	10030721-10033231
ALTERNATIVE_ACCEPTOR	Glyma.01G065100	10030721-10033038	Chr01	10030721-10033231
ALTERNATIVE_DONOR	Glyma.01G065100	10033130-10033231	Chr01	10030721-10033231
INTRON_RETENTION	Glyma.01G065400	NA	Chr01	10074915-10075008
ALTERNATIVE_ACCEPTOR	Glyma.01G065400	10074925-10075008	Chr01	10074915-10075008
INTRON_RETENTION	Glyma.01G065400	NA	Chr01	10075141-10075397
ALTERNATIVE_DONOR	Glyma.01G065400	10075141-10075403	Chr01	10075141-10075397
ALTERNATIVE_ACCEPTOR	Glyma.01G065400	10075545-10075835	Chr01	10075583-10075835
RETAINED_EXON	Glyma.01G065500	NA	Chr01	10081132-10083064
ALTERNATIVE_DONOR	Glyma.01G065500	10081909-10083064	Chr01	10081132-10083064
RETAINED_EXON	Glyma.01G065500	NA	Chr01	10083805-10084216
INTRON_RETENTION	Glyma.01G065500	NA	Chr01	10083805-10084216
ALTERNATIVE_DONOR	Glyma.01G065500	10084131-10084216	Chr01	10083805-10084216
ALTERNATIVE_SPLICING_SITES	Glyma.01G065500	10083879-10083987	Chr01	10083805-10084216
ALTERNATIVE_SPLICING_SITES	Glyma.01G065500	10084145-10084229	Chr01	10083805-10084216
INTRON_RETENTION	Glyma.01G065500	NA	Chr01	10084419-10084529
EXON_SKIPPING	Glyma.01G065500	10085165-10085823	Chr01	10085399-10085435
NEW_INTRON	Glyma.01G065800	NA	Chr01	10135311-10138080
INTRON_RETENTION	Glyma.01G065800	NA	Chr01	10138080-10138317
INTRON_RETENTION	Glyma.01G065800	NA	Chr01	10138782-10138860
ALTERNATIVE_ACCEPTOR	Glyma.01G065800	10138782-10138873	Chr01	10138782-10138860
ALTERNATIVE_SPLICING_SITES	Glyma.01G065800	10138727-10138835	Chr01	10138782-10138860
EXON_SKIPPING	Glyma.01G065800	10138782-10139944	Chr01	10138860-10138956
INTRON_RETENTION	Glyma.01G065800	NA	Chr01	10138956-10139468
NEW_INTRON	Glyma.01G065800	NA	Chr01	10139468-10139820
INTRON_RETENTION	Glyma.01G065800	NA	Chr01	10139820-10139944
ALTERNATIVE_DONOR	Glyma.01G065800	10139563-10139944	Chr01	10139820-10139944
ALTERNATIVE_DONOR	Glyma.01G065800	10139824-10139944	Chr01	10139820-10139944
ALTERNATIVE_SPLICING_SITES	Glyma.01G065800	10139563-10140056	Chr01	10139820-10139944
INTRON_RETENTION	Glyma.01G066600	NA	Chr01	10628203-10628293
ALTERNATIVE_ACCEPTOR	Glyma.01G066600	10629014-10629157	Chr01	10629017-10629157
NEW_INTRON	Glyma.01G066600	NA	Chr01	10629157-10629534
INTRON_RETENTION	Glyma.01G067100	NA	Chr01	10919292-10919425
ALTERNATIVE_ACCEPTOR	Glyma.01G067100	10919292-10919436	Chr01	10919292-10919425
EXON_SKIPPING	Glyma.01G067100	10919292-10920352	Chr01	10919425-10919825
EXON_SKIPPING	Glyma.01G067200	10951495-10959251	Chr01	10956610-10957040
INTRON_RETENTION	Glyma.01G067300	NA	Chr01	10970301-10970896
INTRON_RETENTION	Glyma.01G067300	NA	Chr01	10970976-10971012
INTRON_RETENTION	Glyma.01G067300	NA	Chr01	10971050-10971080
ALTERNATIVE_ACCEPTOR	Glyma.01G067300	10971183-10971299	Chr01	10971183-10971333
NEW_INTRON	Glyma.01G067300	NA	Chr01	10971621-10971915
INTRON_RETENTION	Glyma.01G067300	NA	Chr01	10971915-10972011
ALTERNATIVE_DONOR	Glyma.01G067300	10972064-10973184	Chr01	10972152-10973184
ALTERNATIVE_ACCEPTOR	Glyma.01G067600	11027000-11027338	Chr01	11026988-11027338
ALTERNATIVE_ACCEPTOR	Glyma.01G067900	11252720-11252821	Chr01	11252719-11252821
RETAINED_EXON	Glyma.01G067900	NA	Chr01	11254287-11255562
ALTERNATIVE_ACCEPTOR	Glyma.01G067900	11255396-11255562	Chr01	11254287-11255562
ALTERNATIVE_DONOR	Glyma.01G067900	11254287-11255314	Chr01	11254287-11255562
ALTERNATIVE_ACCEPTOR	Glyma.01G067900	11256492-11256593	Chr01	11256496-11256593
INTRON_RETENTION	Glyma.01G068000	NA	Chr01	11290452-11290546
INTRON_RETENTION	Glyma.01G068000	NA	Chr01	11290639-11290735
INTRON_RETENTION	Glyma.01G068000	NA	Chr01	11293831-11293911
ALTERNATIVE_DONOR	Glyma.01G068000	11294055-11294613	Chr01	11294051-11294613
INTRON_RETENTION	Glyma.01G068000	NA	Chr01	11294922-11295011
INTRON_RETENTION	Glyma.01G068000	NA	Chr01	11295653-11295752
INTRON_RETENTION	Glyma.01G068000	NA	Chr01	11295926-11296033
NEW_INTRON	Glyma.01G068200	NA	Chr01	11346525-11347558
RETAINED_EXON	Glyma.01G068600	NA	Chr01	11501803-11502138
ALTERNATIVE_ACCEPTOR	Glyma.01G068600	11501987-11502138	Chr01	11501803-11502138
RETAINED_EXON	Glyma.01G068600	NA	Chr01	11502505-11502854
EXON_SKIPPING	Glyma.01G068600	11502690-11504187	Chr01	11502854-11502922
NEW_INTRON	Glyma.01G068800	NA	Chr01	11534754-11535332
ALTERNATIVE_ACCEPTOR	Glyma.01G068800	11536579-11537364	Chr01	11536579-11537263
ALTERNATIVE_ACCEPTOR	Glyma.01G068800	11537460-11539215	Chr01	11537460-11538897
ALTERNATIVE_ACCEPTOR	Glyma.01G068800	11537460-11539265	Chr01	11537460-11538897
ALTERNATIVE_DONOR	Glyma.01G068800	11537464-11538897	Chr01	11537460-11538897
ALTERNATIVE_SPLICING_SITES	Glyma.01G068800	11537464-11539215	Chr01	11537460-11538897
NEW_INTRON	Glyma.01G068800	NA	Chr01	11538897-11539526
INTRON_RETENTION	Glyma.01G068900	NA	Chr01	11565722-11565820
NEW_INTRON	Glyma.01G069200	NA	Chr01	11645546-11645688
INTRON_RETENTION	Glyma.01G069500	NA	Chr01	11732720-11733327
RETAINED_EXON	Glyma.01G069500	NA	Chr01	11733828-11734018
ALTERNATIVE_ACCEPTOR	Glyma.01G069500	11733828-11733919	Chr01	11733828-11734018
ALTERNATIVE_ACCEPTOR	Glyma.01G069500	11733828-11733967	Chr01	11733828-11734018
EXON_SKIPPING	Glyma.01G069500	11734260-11735403	Chr01	11734766-11735000
ALTERNATIVE_ACCEPTOR	Glyma.01G069500	11735774-11735857	Chr01	11735774-11735878
EXON_SKIPPING	Glyma.01G069500	11735774-11736006	Chr01	11735878-11735949
INTRON_RETENTION	Glyma.01G069500	NA	Chr01	11735949-11736024
RETAINED_EXON	Glyma.01G069500	NA	Chr01	11736391-11736539
INTRON_RETENTION	Glyma.01G069500	NA	Chr01	11736391-11736539
ALTERNATIVE_DONOR	Glyma.01G069500	11736425-11736539	Chr01	11736391-11736539
INTRON_RETENTION	Glyma.01G069500	NA	Chr01	11737608-11737723
ALTERNATIVE_ACCEPTOR	Glyma.01G069600	11740164-11740403	Chr01	11740164-11740348
RETAINED_EXON	Glyma.01G069600	NA	Chr01	11740491-11741133
INTRON_RETENTION	Glyma.01G069600	NA	Chr01	11740491-11741133
ALTERNATIVE_ACCEPTOR	Glyma.01G069600	11740491-11741061	Chr01	11740491-11741133
RETAINED_EXON	Glyma.01G070200	NA	Chr01	12015697-12018880
ALTERNATIVE_SPLICING_SITES	Glyma.01G070200	12015733-12016241	Chr01	12015697-12018880
ALTERNATIVE_DONOR	Glyma.01G070200	12019879-12020010	Chr01	12019876-12020010
EXON_SKIPPING	Glyma.01G070300	12044292-12045636	Chr01	12045193-12045270
EXON_SKIPPING	Glyma.01G070300	12044270-12045636	Chr01	12045193-12045270
EXON_SKIPPING	Glyma.01G070300	12044270-12045643	Chr01	12045193-12045270
INTRON_RETENTION	Glyma.01G070300	NA	Chr01	12047106-12047196
ALTERNATIVE_ACCEPTOR	Glyma.01G070300	12047309-12047448	Chr01	12047309-12047444
RETAINED_EXON	Glyma.01G070300	NA	Chr01	12047617-12050179
ALTERNATIVE_ACCEPTOR	Glyma.01G070300	12047617-12049175	Chr01	12047617-12050179
ALTERNATIVE_ACCEPTOR	Glyma.01G070300	12047617-12049179	Chr01	12047617-12050179
ALTERNATIVE_DONOR	Glyma.01G070300	12049270-12050179	Chr01	12047617-12050179
INTRON_RETENTION	Glyma.01G070300	NA	Chr01	12050995-12051063
INTRON_RETENTION	Glyma.01G070700	NA	Chr01	12624778-12624784
EXON_SKIPPING	Glyma.01G070700	12624813-12625265	Chr01	12625032-12625090
EXON_SKIPPING	Glyma.01G070700	12624822-12625265	Chr01	12625032-12625090
RETAINED_EXON	Glyma.01G070700	NA	Chr01	12625090-12625537
INTRON_RETENTION	Glyma.01G070700	NA	Chr01	12625090-12625537
INTRON_RETENTION	Glyma.01G070700	NA	Chr01	12625618-12625631
INTRON_RETENTION	Glyma.01G071000	NA	Chr01	12780133-12780176
ALTERNATIVE_ACCEPTOR	Glyma.01G071700	12952742-12952826	Chr01	12952742-12952845
ALTERNATIVE_ACCEPTOR	Glyma.01G071700	12952742-12952863	Chr01	12952742-12952845
INTRON_RETENTION	Glyma.01G071700	NA	Chr01	12953077-12953214
ALTERNATIVE_DONOR	Glyma.01G071700	12953082-12953214	Chr01	12953077-12953214
ALTERNATIVE_ACCEPTOR	Glyma.01G071700	12954182-12954614	Chr01	12954182-12954615
INTRON_RETENTION	Glyma.01G072000	NA	Chr01	13104494-13104654
ALTERNATIVE_DONOR	Glyma.01G072000	13104494-13104629	Chr01	13104494-13104654
INTRON_RETENTION	Glyma.01G072000	NA	Chr01	13104812-13104926
ALTERNATIVE_ACCEPTOR	Glyma.01G072000	13104755-13104926	Chr01	13104812-13104926
INTRON_RETENTION	Glyma.01G072000	NA	Chr01	13105751-13105907
ALTERNATIVE_DONOR	Glyma.01G072000	13105751-13106171	Chr01	13105751-13105907
NEW_INTRON	Glyma.01G072000	NA	Chr01	13105907-13106314
RETAINED_EXON	Glyma.01G072200	NA	Chr01	13297099-13299302
ALTERNATIVE_SPLICING_SITES	Glyma.01G072200	13298818-13299319	Chr01	13297099-13299302
RETAINED_EXON	Glyma.01G072500	NA	Chr01	13392265-13393010
ALTERNATIVE_SPLICING_SITES	Glyma.01G072500	13392280-13392787	Chr01	13392265-13393010
ALTERNATIVE_SPLICING_SITES	Glyma.01G072500	13392854-13392991	Chr01	13392265-13393010
INTRON_RETENTION	Glyma.01G072900	NA	Chr01	13456248-13456330
INTRON_RETENTION	Glyma.01G073000	NA	Chr01	13458883-13458976
ALTERNATIVE_ACCEPTOR	Glyma.01G073000	13459047-13459544	Chr01	13459047-13459531
ALTERNATIVE_ACCEPTOR	Glyma.01G073000	13459047-13459528	Chr01	13459047-13459531
ALTERNATIVE_DONOR	Glyma.01G073000	13459652-13459738	Chr01	13459648-13459738
ALTERNATIVE_SPLICING_SITES	Glyma.01G073000	13459652-13459771	Chr01	13459648-13459738
ALTERNATIVE_ACCEPTOR	Glyma.01G073000	13460174-13461533	Chr01	13460174-13461548
ALTERNATIVE_DONOR	Glyma.01G073000	13460169-13461548	Chr01	13460174-13461548
ALTERNATIVE_SPLICING_SITES	Glyma.01G073000	13460169-13461533	Chr01	13460174-13461548
INTRON_RETENTION	Glyma.01G073000	NA	Chr01	13461661-13462000
ALTERNATIVE_DONOR	Glyma.01G073000	13461662-13462000	Chr01	13461661-13462000
ALTERNATIVE_DONOR	Glyma.01G073000	13461666-13462000	Chr01	13461661-13462000
INTRON_RETENTION	Glyma.01G073000	NA	Chr01	13462026-13462726
EXON_SKIPPING	Glyma.01G073000	13462026-13463066	Chr01	13462726-13462817
INTRON_RETENTION	Glyma.01G073000	NA	Chr01	13462817-13463066
ALTERNATIVE_ACCEPTOR	Glyma.01G073000	13462817-13462944	Chr01	13462817-13463066
INTRON_RETENTION	Glyma.01G073000	NA	Chr01	13463155-13463230
ALTERNATIVE_DONOR	Glyma.01G073000	13463145-13463230	Chr01	13463155-13463230
ALTERNATIVE_ACCEPTOR	Glyma.01G073400	14069832-14069963	Chr01	14069885-14069963
RETAINED_EXON	Glyma.01G073400	NA	Chr01	14071021-14074451
ALTERNATIVE_DONOR	Glyma.01G073400	14071021-14071277	Chr01	14071021-14074451
INTRON_RETENTION	Glyma.01G073500	NA	Chr01	14195821-14195897
ALTERNATIVE_ACCEPTOR	Glyma.01G073500	14195821-14195891	Chr01	14195821-14195897
ALTERNATIVE_ACCEPTOR	Glyma.01G073500	14195821-14195896	Chr01	14195821-14195897
ALTERNATIVE_ACCEPTOR	Glyma.01G073500	14195821-14195919	Chr01	14195821-14195897
NEW_INTRON	Glyma.01G073500	NA	Chr01	14195897-14198228
RETAINED_EXON	Glyma.01G073500	NA	Chr01	14198228-14207374
ALTERNATIVE_SPLICING_SITES	Glyma.01G073500	14204950-14205188	Chr01	14198228-14207374
INTRON_RETENTION	Glyma.01G073500	NA	Chr01	14207613-14207809
ALTERNATIVE_ACCEPTOR	Glyma.01G073500	14207613-14207728	Chr01	14207613-14207809
ALTERNATIVE_SPLICING_SITES	Glyma.01G073500	14207558-14207677	Chr01	14207613-14207809
RETAINED_EXON	Glyma.01G074000	NA	Chr01	14639902-14644204
ALTERNATIVE_ACCEPTOR	Glyma.01G074000	14639902-14640481	Chr01	14639902-14644204
INTRON_RETENTION	Glyma.01G074000	NA	Chr01	14644431-14644529
RETAINED_EXON	Glyma.01G074000	NA	Chr01	14644690-14659319
ALTERNATIVE_DONOR	Glyma.01G074000	14658207-14659319	Chr01	14644690-14659319
INTRON_RETENTION	Glyma.01G074000	NA	Chr01	14659512-14659586
INTRON_RETENTION	Glyma.01G074000	NA	Chr01	14659669-14659788
ALTERNATIVE_ACCEPTOR	Glyma.01G074000	14659669-14659846	Chr01	14659669-14659788
INTRON_RETENTION	Glyma.01G074000	NA	Chr01	14659907-14660020
ALTERNATIVE_DONOR	Glyma.01G074000	14659917-14660020	Chr01	14659907-14660020
INTRON_RETENTION	Glyma.01G074000	NA	Chr01	14660206-14660299
INTRON_RETENTION	Glyma.01G074000	NA	Chr01	14660459-14660536
RETAINED_EXON	Glyma.01G074000	NA	Chr01	14661013-14666235
ALTERNATIVE_DONOR	Glyma.01G074000	14664354-14666235	Chr01	14661013-14666235
INTRON_RETENTION	Glyma.01G074000	NA	Chr01	14672752-14672826
ALTERNATIVE_ACCEPTOR	Glyma.01G074000	14672752-14672847	Chr01	14672752-14672826
RETAINED_EXON	Glyma.01G074000	NA	Chr01	14673286-14678265
ALTERNATIVE_DONOR	Glyma.01G074000	14677984-14678265	Chr01	14673286-14678265
NEW_INTRON	Glyma.01G074000	NA	Chr01	14678265-14679249
INTRON_RETENTION	Glyma.01G074600	NA	Chr01	15588508-15588658
EXON_SKIPPING	Glyma.01G074600	15588508-15589441	Chr01	15588658-15588832
EXON_SKIPPING	Glyma.01G074600	15588508-15590734	Chr01	15588658-15588832
RETAINED_EXON	Glyma.01G074700	NA	Chr01	16522121-16532068
ALTERNATIVE_ACCEPTOR	Glyma.01G074700	16522121-16522674	Chr01	16522121-16532068
ALTERNATIVE_ACCEPTOR	Glyma.01G074700	16522121-16522723	Chr01	16522121-16532068
ALTERNATIVE_ACCEPTOR	Glyma.01G074700	16522121-16523228	Chr01	16522121-16532068
INTRON_RETENTION	Glyma.01G075200	NA	Chr01	16827867-16828186
RETAINED_EXON	Glyma.01G075400	NA	Chr01	16880748-16888330
ALTERNATIVE_ACCEPTOR	Glyma.01G075400	16880748-16882811	Chr01	16880748-16888330
ALTERNATIVE_DONOR	Glyma.01G075400	16886815-16888330	Chr01	16880748-16888330
ALTERNATIVE_ACCEPTOR	Glyma.01G075400	16888455-16888671	Chr01	16888455-16888621
RETAINED_EXON	Glyma.01G075800	NA	Chr01	17045749-17049231
ALTERNATIVE_ACCEPTOR	Glyma.01G075800	17045749-17048194	Chr01	17045749-17049231
ALTERNATIVE_DONOR	Glyma.01G075800	17049138-17049231	Chr01	17045749-17049231
INTRON_RETENTION	Glyma.01G076100	NA	Chr01	17473954-17481159
RETAINED_EXON	Glyma.01G076100	NA	Chr01	17481224-17482838
INTRON_RETENTION	Glyma.01G076100	NA	Chr01	17481224-17482838
ALTERNATIVE_DONOR	Glyma.01G076100	17482656-17482838	Chr01	17481224-17482838
ALTERNATIVE_DONOR	Glyma.01G076100	17482658-17482838	Chr01	17481224-17482838
INTRON_RETENTION	Glyma.01G076100	NA	Chr01	17482957-17483245
EXON_SKIPPING	Glyma.01G076100	17482957-17484817	Chr01	17483245-17483446
RETAINED_EXON	Glyma.01G076200	NA	Chr01	17776656-17776997
ALTERNATIVE_DONOR	Glyma.01G076200	17776904-17776997	Chr01	17776656-17776997
RETAINED_EXON	Glyma.01G077200	NA	Chr01	18745410-18746116
ALTERNATIVE_DONOR	Glyma.01G077200	18745562-18746116	Chr01	18745410-18746116
INTRON_RETENTION	Glyma.01G077200	NA	Chr01	18746267-18746346
ALTERNATIVE_ACCEPTOR	Glyma.01G077200	18746267-18746366	Chr01	18746267-18746346
INTRON_RETENTION	Glyma.01G077200	NA	Chr01	18746435-18746583
INTRON_RETENTION	Glyma.01G077200	NA	Chr01	18747506-18747591
ALTERNATIVE_DONOR	Glyma.01G077200	18747438-18747591	Chr01	18747506-18747591
INTRON_RETENTION	Glyma.01G077200	NA	Chr01	18748315-18748401
ALTERNATIVE_ACCEPTOR	Glyma.01G077200	18751155-18752412	Chr01	18751155-18752360
INTRON_RETENTION	Glyma.01G077200	NA	Chr01	18752554-18752640
ALTERNATIVE_DONOR	Glyma.01G077200	18752718-18752971	Chr01	18752725-18752971
ALTERNATIVE_DONOR	Glyma.01G077200	18752720-18752971	Chr01	18752725-18752971
ALTERNATIVE_DONOR	Glyma.01G077200	18753258-18753369	Chr01	18753262-18753369
EXON_SKIPPING	Glyma.01G077200	18753189-18755644	Chr01	18753369-18753505
EXON_SKIPPING	Glyma.01G077200	18753258-18754147	Chr01	18753369-18753505
EXON_SKIPPING	Glyma.01G077200	18753262-18754147	Chr01	18753369-18753505
ALTERNATIVE_DONOR	Glyma.01G077200	18754226-18754408	Chr01	18754231-18754408
ALTERNATIVE_DONOR	Glyma.01G077200	18754962-18755662	Chr01	18754971-18755662
ALTERNATIVE_SPLICING_SITES	Glyma.01G077200	18754758-18755644	Chr01	18754971-18755662
INTRON_RETENTION	Glyma.01G077300	NA	Chr01	18838921-18838986
INTRON_RETENTION	Glyma.01G077300	NA	Chr01	18839093-18839175
INTRON_RETENTION	Glyma.01G077300	NA	Chr01	18839278-18839370
ALTERNATIVE_DONOR	Glyma.01G077300	18841257-18841428	Chr01	18841231-18841428
ALTERNATIVE_ACCEPTOR	Glyma.01G077300	18850781-18851090	Chr01	18850781-18851106
INTRON_RETENTION	Glyma.01G077300	NA	Chr01	18851242-18851328
INTRON_RETENTION	Glyma.01G077300	NA	Chr01	18851414-18851502
ALTERNATIVE_ACCEPTOR	Glyma.01G077300	18855511-18856097	Chr01	18855511-18856114
ALTERNATIVE_DONOR	Glyma.01G077300	18855527-18856114	Chr01	18855511-18856114
ALTERNATIVE_DONOR	Glyma.01G077600	19219227-19219332	Chr01	19219231-19219332
ALTERNATIVE_DONOR	Glyma.01G077600	19219240-19219332	Chr01	19219231-19219332
ALTERNATIVE_ACCEPTOR	Glyma.01G077600	19220310-19220551	Chr01	19220310-19221372
ALTERNATIVE_ACCEPTOR	Glyma.01G077600	19220310-19221382	Chr01	19220310-19221372
INTRON_RETENTION	Glyma.01G077700	NA	Chr01	19514118-19514187
ALTERNATIVE_DONOR	Glyma.01G077700	19514125-19514187	Chr01	19514118-19514187
INTRON_RETENTION	Glyma.01G077700	NA	Chr01	19514252-19514318
INTRON_RETENTION	Glyma.01G077700	NA	Chr01	19514431-19514526
ALTERNATIVE_DONOR	Glyma.01G077700	19514393-19514526	Chr01	19514431-19514526
INTRON_RETENTION	Glyma.01G077700	NA	Chr01	19514769-19514850
INTRON_RETENTION	Glyma.01G077800	NA	Chr01	19662270-19662311
INTRON_RETENTION	Glyma.01G078000	NA	Chr01	19735053-19735197
NEW_INTRON	Glyma.01G078200	NA	Chr01	19949543-19950725
NEW_INTRON	Glyma.01G078400	NA	Chr01	20105116-20107555
ALTERNATIVE_DONOR	Glyma.01G078600	20387592-20387878	Chr01	20387750-20387878
ALTERNATIVE_DONOR	Glyma.01G079100	20633402-20634820	Chr01	20633402-20634796
RETAINED_EXON	Glyma.01G079100	NA	Chr01	20634958-20635915
ALTERNATIVE_ACCEPTOR	Glyma.01G079100	20635850-20635915	Chr01	20634958-20635915
EXON_SKIPPING	Glyma.01G079100	20634958-20636893	Chr01	20635915-20636281
ALTERNATIVE_ACCEPTOR	Glyma.01G079100	20636291-20636386	Chr01	20636281-20636386
ALTERNATIVE_ACCEPTOR	Glyma.01G079100	20637458-20637732	Chr01	20637448-20637732
INTRON_RETENTION	Glyma.01G079100	NA	Chr01	20638067-20639036
RETAINED_EXON	Glyma.01G079100	NA	Chr01	20639263-20639619
ALTERNATIVE_DONOR	Glyma.01G079100	20639263-20639641	Chr01	20639263-20639619
ALTERNATIVE_DONOR	Glyma.01G079100	20639263-20639383	Chr01	20639263-20639619
INTRON_RETENTION	Glyma.01G079200	NA	Chr01	20644746-20644902
EXON_SKIPPING	Glyma.01G079200	20644746-20645183	Chr01	20644902-20645054
EXON_SKIPPING	Glyma.01G079200	20644667-20645183	Chr01	20644902-20645054
INTRON_RETENTION	Glyma.01G079200	NA	Chr01	20645054-20645183
ALTERNATIVE_ACCEPTOR	Glyma.01G079200	20644976-20645183	Chr01	20645054-20645183
INTRON_RETENTION	Glyma.01G079200	NA	Chr01	20645409-20645594
ALTERNATIVE_DONOR	Glyma.01G079200	20645409-20645515	Chr01	20645409-20645594
EXON_SKIPPING	Glyma.01G079200	20645409-20646873	Chr01	20645594-20645752
EXON_SKIPPING	Glyma.01G079200	20645409-20646197	Chr01	20645594-20645752
INTRON_RETENTION	Glyma.01G079200	NA	Chr01	20645752-20646197
INTRON_RETENTION	Glyma.01G079200	NA	Chr01	20646372-20646873
ALTERNATIVE_ACCEPTOR	Glyma.01G079200	20646322-20646873	Chr01	20646372-20646873
ALTERNATIVE_DONOR	Glyma.01G079300	20706444-20706538	Chr01	20706444-20706539
ALTERNATIVE_ACCEPTOR	Glyma.01G079300	20706606-20707215	Chr01	20706604-20707215
ALTERNATIVE_ACCEPTOR	Glyma.01G079300	20707662-20708793	Chr01	20707649-20708793
ALTERNATIVE_DONOR	Glyma.01G079300	20707649-20708096	Chr01	20707649-20708793
INTRON_RETENTION	Glyma.01G079300	NA	Chr01	20708873-20709173
NEW_INTRON	Glyma.01G079300	NA	Chr01	20710517-20711136
EXON_SKIPPING	Glyma.01G079300	20709352-20713435	Chr01	20710517-20711136
NEW_INTRON	Glyma.01G079500	NA	Chr01	20974302-20977697
RETAINED_EXON	Glyma.01G080400	NA	Chr01	22126071-22126233
INTRON_RETENTION	Glyma.01G080400	NA	Chr01	22126071-22126233
ALTERNATIVE_ACCEPTOR	Glyma.01G080400	22126071-22126188	Chr01	22126071-22126233
ALTERNATIVE_SPLICING_SITES	Glyma.01G080400	22126326-22126404	Chr01	22126328-22126406
INTRON_RETENTION	Glyma.01G080600	NA	Chr01	22689936-22690413
EXON_SKIPPING	Glyma.01G080600	22689936-22690564	Chr01	22690413-22690442
INTRON_RETENTION	Glyma.01G080600	NA	Chr01	22690693-22690785
ALTERNATIVE_ACCEPTOR	Glyma.01G080600	22690931-22691082	Chr01	22690931-22691043
ALTERNATIVE_ACCEPTOR	Glyma.01G080600	22691173-22692881	Chr01	22691173-22692874
INTRON_RETENTION	Glyma.01G080600	NA	Chr01	22693011-22694156
RETAINED_EXON	Glyma.01G080700	NA	Chr01	22855710-22868319
ALTERNATIVE_ACCEPTOR	Glyma.01G080700	22855710-22857842	Chr01	22855710-22868319
ALTERNATIVE_ACCEPTOR	Glyma.01G080700	22855710-22857844	Chr01	22855710-22868319
ALTERNATIVE_DONOR	Glyma.01G080700	22859412-22868319	Chr01	22855710-22868319
ALTERNATIVE_DONOR	Glyma.01G080700	22868227-22868319	Chr01	22855710-22868319
EXON_SKIPPING	Glyma.01G080700	22868504-22869506	Chr01	22868618-22868780
ALTERNATIVE_DONOR	Glyma.01G080700	22869725-22870476	Chr01	22869695-22870476
NEW_INTRON	Glyma.01G081100	NA	Chr01	23303115-23303594
EXON_SKIPPING	Glyma.01G081500	23601836-23606712	Chr01	23604101-23604154
RETAINED_EXON	Glyma.01G081500	NA	Chr01	23604154-23606712
ALTERNATIVE_ACCEPTOR	Glyma.01G081500	23604154-23605299	Chr01	23604154-23606712
ALTERNATIVE_SPLICING_SITES	Glyma.01G081500	23604156-23605338	Chr01	23604154-23606712
INTRON_RETENTION	Glyma.01G081500	NA	Chr01	23607602-23607687
INTRON_RETENTION	Glyma.01G081500	NA	Chr01	23607755-23607846
INTRON_RETENTION	Glyma.01G081500	NA	Chr01	23607893-23607984
INTRON_RETENTION	Glyma.01G081500	NA	Chr01	23608093-23608193
ALTERNATIVE_ACCEPTOR	Glyma.01G082000	23858457-23858653	Chr01	23858459-23858653
INTRON_RETENTION	Glyma.01G082200	NA	Chr01	23956221-23956410
ALTERNATIVE_DONOR	Glyma.01G082200	23960064-23960585	Chr01	23960059-23960585
ALTERNATIVE_DONOR	Glyma.01G082200	23960068-23960585	Chr01	23960059-23960585
INTRON_RETENTION	Glyma.01G082200	NA	Chr01	23962205-23962299
ALTERNATIVE_DONOR	Glyma.01G082200	23962152-23962299	Chr01	23962205-23962299
ALTERNATIVE_ACCEPTOR	Glyma.01G082400	24016154-24016267	Chr01	24016154-24016268
ALTERNATIVE_DONOR	Glyma.01G082400	24016391-24016509	Chr01	24016390-24016509
NEW_INTRON	Glyma.01G082400	NA	Chr01	24016509-24017336
INTRON_RETENTION	Glyma.01G082400	NA	Chr01	24017336-24017435
INTRON_RETENTION	Glyma.01G082400	NA	Chr01	24017651-24017770
RETAINED_EXON	Glyma.01G082500	NA	Chr01	24022931-24024228
INTRON_RETENTION	Glyma.01G082500	NA	Chr01	24022931-24024228
ALTERNATIVE_ACCEPTOR	Glyma.01G082500	24022931-24023117	Chr01	24022931-24024228
ALTERNATIVE_ACCEPTOR	Glyma.01G082500	24022931-24023126	Chr01	24022931-24024228
ALTERNATIVE_ACCEPTOR	Glyma.01G082500	24022931-24023965	Chr01	24022931-24024228
RETAINED_EXON	Glyma.01G082700	NA	Chr01	24096130-24096505
ALTERNATIVE_ACCEPTOR	Glyma.01G082700	24096130-24096329	Chr01	24096130-24096505
ALTERNATIVE_DONOR	Glyma.01G082700	24096211-24096505	Chr01	24096130-24096505
ALTERNATIVE_DONOR	Glyma.01G082700	24096374-24096505	Chr01	24096130-24096505
ALTERNATIVE_DONOR	Glyma.01G082700	24096383-24096505	Chr01	24096130-24096505
ALTERNATIVE_SPLICING_SITES	Glyma.01G082700	24096211-24096329	Chr01	24096130-24096505
RETAINED_EXON	Glyma.01G082700	NA	Chr01	24100067-24100742
ALTERNATIVE_ACCEPTOR	Glyma.01G082700	24100067-24100699	Chr01	24100067-24100742
INTRON_RETENTION	Glyma.01G082700	NA	Chr01	24101569-24101668
ALTERNATIVE_DONOR	Glyma.01G082700	24101520-24101668	Chr01	24101569-24101668
ALTERNATIVE_DONOR	Glyma.01G082700	24101714-24102100	Chr01	24101959-24102100
INTRON_RETENTION	Glyma.01G082700	NA	Chr01	24102213-24102327
NEW_INTRON	Glyma.01G082800	NA	Chr01	24103500-24104276
INTRON_RETENTION	Glyma.01G082800	NA	Chr01	24104276-24104436
ALTERNATIVE_ACCEPTOR	Glyma.01G082800	24104276-24104564	Chr01	24104276-24104436
ALTERNATIVE_DONOR	Glyma.01G082800	24104135-24104436	Chr01	24104276-24104436
ALTERNATIVE_SPLICING_SITES	Glyma.01G082800	24104135-24104564	Chr01	24104276-24104436
INTRON_RETENTION	Glyma.01G083000	NA	Chr01	24168047-24168135
INTRON_RETENTION	Glyma.01G083000	NA	Chr01	24168306-24168478
INTRON_RETENTION	Glyma.01G083000	NA	Chr01	24168597-24168690
INTRON_RETENTION	Glyma.01G083300	NA	Chr01	24264839-24264949
INTRON_RETENTION	Glyma.01G083300	NA	Chr01	24265691-24265799
RETAINED_EXON	Glyma.01G083400	NA	Chr01	24322976-24323290
INTRON_RETENTION	Glyma.01G083400	NA	Chr01	24322976-24323290
ALTERNATIVE_ACCEPTOR	Glyma.01G083400	24322976-24323322	Chr01	24322976-24323290
ALTERNATIVE_SPLICING_SITES	Glyma.01G083400	24323289-24323374	Chr01	24322976-24323290
ALTERNATIVE_ACCEPTOR	Glyma.01G083400	24323431-24325475	Chr01	24323431-24325469
ALTERNATIVE_DONOR	Glyma.01G083700	24495209-24495986	Chr01	24495213-24495986
ALTERNATIVE_DONOR	Glyma.01G083700	24496119-24496931	Chr01	24496123-24496931
INTRON_RETENTION	Glyma.01G083900	NA	Chr01	24563339-24563381
EXON_SKIPPING	Glyma.01G084200	24687039-24687898	Chr01	24687120-24687197
INTRON_RETENTION	Glyma.01G084200	NA	Chr01	24688101-24688219
INTRON_RETENTION	Glyma.01G084200	NA	Chr01	24688908-24689009
RETAINED_EXON	Glyma.01G084300	NA	Chr01	24811590-24813159
ALTERNATIVE_ACCEPTOR	Glyma.01G084300	24813029-24813159	Chr01	24811590-24813159
ALTERNATIVE_SPLICING_SITES	Glyma.01G084300	24812664-24812802	Chr01	24811590-24813159
ALTERNATIVE_SPLICING_SITES	Glyma.01G084300	24812889-24812965	Chr01	24811590-24813159
EXON_SKIPPING	Glyma.01G084300	24812889-24814083	Chr01	24813159-24813187
INTRON_RETENTION	Glyma.01G084300	NA	Chr01	24813187-24813405
INTRON_RETENTION	Glyma.01G084300	NA	Chr01	24813648-24813711
INTRON_RETENTION	Glyma.01G084300	NA	Chr01	24814040-24814083
INTRON_RETENTION	Glyma.01G084500	NA	Chr01	24833292-24834463
ALTERNATIVE_DONOR	Glyma.01G084500	24834696-24835246	Chr01	24834696-24835230
RETAINED_EXON	Glyma.01G084500	NA	Chr01	24835346-24840805
ALTERNATIVE_ACCEPTOR	Glyma.01G084500	24840272-24840805	Chr01	24835346-24840805
ALTERNATIVE_ACCEPTOR	Glyma.01G084500	24840280-24840805	Chr01	24835346-24840805
ALTERNATIVE_DONOR	Glyma.01G084500	24841029-24841138	Chr01	24841029-24841146
INTRON_RETENTION	Glyma.01G084500	NA	Chr01	24843295-24843795
ALTERNATIVE_ACCEPTOR	Glyma.01G084500	24843309-24843795	Chr01	24843295-24843795
ALTERNATIVE_DONOR	Glyma.01G084500	24843295-24843658	Chr01	24843295-24843795
NEW_INTRON	Glyma.01G084500	NA	Chr01	24843795-24844287
ALTERNATIVE_ACCEPTOR	Glyma.01G084700	25048580-25049135	Chr01	25048572-25049135
RETAINED_EXON	Glyma.01G084800	NA	Chr01	25126000-25126898
ALTERNATIVE_DONOR	Glyma.01G084800	25126000-25126086	Chr01	25126000-25126898
ALTERNATIVE_DONOR	Glyma.01G084800	25126000-25126142	Chr01	25126000-25126898
ALTERNATIVE_ACCEPTOR	Glyma.01G084800	25128198-25128309	Chr01	25128195-25128309
INTRON_RETENTION	Glyma.01G085200	NA	Chr01	25198742-25199068
EXON_SKIPPING	Glyma.01G085200	25198742-25199351	Chr01	25199068-25199224
INTRON_RETENTION	Glyma.01G085200	NA	Chr01	25199224-25199351
INTRON_RETENTION	Glyma.01G085300	NA	Chr01	25201386-25201756
ALTERNATIVE_SPLICING_SITES	Glyma.01G085300	25201618-25201729	Chr01	25201386-25201756
INTRON_RETENTION	Glyma.01G086000	NA	Chr01	25499498-25499578
RETAINED_EXON	Glyma.01G086000	NA	Chr01	25502834-25503725
ALTERNATIVE_DONOR	Glyma.01G086000	25502834-25503263	Chr01	25502834-25503725
INTRON_RETENTION	Glyma.01G086200	NA	Chr01	25576642-25576913
INTRON_RETENTION	Glyma.01G086200	NA	Chr01	25577340-25577627
INTRON_RETENTION	Glyma.01G086200	NA	Chr01	25579131-25579150
INTRON_RETENTION	Glyma.01G086200	NA	Chr01	25579996-25580234
INTRON_RETENTION	Glyma.01G086200	NA	Chr01	25580966-25581070
RETAINED_EXON	Glyma.01G086600	NA	Chr01	25672841-25676568
ALTERNATIVE_ACCEPTOR	Glyma.01G086600	25675229-25676568	Chr01	25672841-25676568
ALTERNATIVE_DONOR	Glyma.01G086600	25672841-25672942	Chr01	25672841-25676568
ALTERNATIVE_SPLICING_SITES	Glyma.01G086600	25673581-25673694	Chr01	25672841-25676568
INTRON_RETENTION	Glyma.01G086600	NA	Chr01	25677343-25677424
RETAINED_EXON	Glyma.01G086600	NA	Chr01	25677491-25684804
ALTERNATIVE_ACCEPTOR	Glyma.01G086600	25682809-25684804	Chr01	25677491-25684804
RETAINED_EXON	Glyma.01G086600	NA	Chr01	25704173-25705864
ALTERNATIVE_ACCEPTOR	Glyma.01G086600	25704627-25705864	Chr01	25704173-25705864
ALTERNATIVE_DONOR	Glyma.01G086600	25704173-25704597	Chr01	25704173-25705864
INTRON_RETENTION	Glyma.01G086600	NA	Chr01	25705968-25706115
ALTERNATIVE_DONOR	Glyma.01G086600	25705968-25706154	Chr01	25705968-25706115
INTRON_RETENTION	Glyma.01G086700	NA	Chr01	25843582-25843692
INTRON_RETENTION	Glyma.01G086700	NA	Chr01	25844356-25844476
INTRON_RETENTION	Glyma.01G086900	NA	Chr01	26203478-26203660
INTRON_RETENTION	Glyma.01G087100	NA	Chr01	26241303-26241418
RETAINED_EXON	Glyma.01G087400	NA	Chr01	26298157-26299357
ALTERNATIVE_SPLICING_SITES	Glyma.01G087400	26299124-26299400	Chr01	26298157-26299357
ALTERNATIVE_SPLICING_SITES	Glyma.01G087400	26298105-26298922	Chr01	26298157-26299357
ALTERNATIVE_SPLICING_SITES	Glyma.01G087400	26298098-26298922	Chr01	26298157-26299357
INTRON_RETENTION	Glyma.01G087400	NA	Chr01	26299476-26299510
NEW_INTRON	Glyma.01G087700	NA	Chr01	26564974-26565607
RETAINED_EXON	Glyma.01G087700	NA	Chr01	26565607-26569472
ALTERNATIVE_DONOR	Glyma.01G087700	26565607-26566286	Chr01	26565607-26569472
ALTERNATIVE_DONOR	Glyma.01G087700	26572686-26574056	Chr01	26572686-26574048
RETAINED_EXON	Glyma.01G087700	NA	Chr01	26574119-26574980
ALTERNATIVE_DONOR	Glyma.01G087700	26574119-26574508	Chr01	26574119-26574980
ALTERNATIVE_DONOR	Glyma.01G087700	26574119-26574471	Chr01	26574119-26574980
ALTERNATIVE_DONOR	Glyma.01G087700	26574119-26575014	Chr01	26574119-26574980
INTRON_RETENTION	Glyma.01G087700	NA	Chr01	26576854-26576938
NEW_INTRON	Glyma.01G087800	NA	Chr01	26610748-26612779
ALTERNATIVE_ACCEPTOR	Glyma.01G087900	26648772-26649032	Chr01	26648772-26649046
ALTERNATIVE_ACCEPTOR	Glyma.01G087900	26649132-26649721	Chr01	26649132-26649839
ALTERNATIVE_ACCEPTOR	Glyma.01G087900	26649132-26649843	Chr01	26649132-26649839
INTRON_RETENTION	Glyma.01G087900	NA	Chr01	26649958-26650103
ALTERNATIVE_ACCEPTOR	Glyma.01G087900	26649958-26650083	Chr01	26649958-26650103
NEW_INTRON	Glyma.01G087900	NA	Chr01	26652837-26653244
INTRON_RETENTION	Glyma.01G088200	NA	Chr01	26696535-26696595
ALTERNATIVE_ACCEPTOR	Glyma.01G088200	26696519-26696595	Chr01	26696535-26696595
INTRON_RETENTION	Glyma.01G088300	NA	Chr01	26800100-26800243
ALTERNATIVE_ACCEPTOR	Glyma.01G088300	26799987-26800243	Chr01	26800100-26800243
NEW_INTRON	Glyma.01G089000	NA	Chr01	26983898-26984618
ALTERNATIVE_ACCEPTOR	Glyma.01G089000	26984608-26986341	Chr01	26984618-26986341
INTRON_RETENTION	Glyma.01G089000	NA	Chr01	26986420-26986496
ALTERNATIVE_ACCEPTOR	Glyma.01G089000	26986439-26986496	Chr01	26986420-26986496
RETAINED_EXON	Glyma.01G089000	NA	Chr01	26986558-26991575
ALTERNATIVE_DONOR	Glyma.01G089000	26986558-26987164	Chr01	26986558-26991575
INTRON_RETENTION	Glyma.01G089000	NA	Chr01	26991664-26996158
ALTERNATIVE_ACCEPTOR	Glyma.01G089000	26995893-26996158	Chr01	26991664-26996158
EXON_SKIPPING	Glyma.01G089000	26991657-26996830	Chr01	26996158-26996261
EXON_SKIPPING	Glyma.01G089000	26991664-26996830	Chr01	26996158-26996261
INTRON_RETENTION	Glyma.01G089000	NA	Chr01	26996261-26996830
INTRON_RETENTION	Glyma.01G089100	NA	Chr01	27007735-27007824
INTRON_RETENTION	Glyma.01G089100	NA	Chr01	27009520-27009669
INTRON_RETENTION	Glyma.01G089300	NA	Chr01	27014668-27015187
INTRON_RETENTION	Glyma.01G089300	NA	Chr01	27015330-27019129
ALTERNATIVE_ACCEPTOR	Glyma.01G089300	27018316-27019129	Chr01	27015330-27019129
ALTERNATIVE_ACCEPTOR	Glyma.01G089300	27022806-27022937	Chr01	27022830-27022937
RETAINED_EXON	Glyma.01G089500	NA	Chr01	27062846-27063959
ALTERNATIVE_ACCEPTOR	Glyma.01G089500	27063404-27063959	Chr01	27062846-27063959
ALTERNATIVE_ACCEPTOR	Glyma.01G089500	27063380-27063959	Chr01	27062846-27063959
ALTERNATIVE_DONOR	Glyma.01G089500	27062846-27063230	Chr01	27062846-27063959
INTRON_RETENTION	Glyma.01G089500	NA	Chr01	27064490-27064957
ALTERNATIVE_ACCEPTOR	Glyma.01G089500	27065067-27065167	Chr01	27065062-27065167
INTRON_RETENTION	Glyma.01G089500	NA	Chr01	27065242-27065324
ALTERNATIVE_ACCEPTOR	Glyma.01G089500	27065427-27065514	Chr01	27065426-27065514
INTRON_RETENTION	Glyma.01G089500	NA	Chr01	27065617-27065738
EXON_SKIPPING	Glyma.01G089500	27065617-27066430	Chr01	27065738-27065826
INTRON_RETENTION	Glyma.01G089500	NA	Chr01	27065826-27066430
ALTERNATIVE_ACCEPTOR	Glyma.01G089500	27065862-27066430	Chr01	27065826-27066430
EXON_SKIPPING	Glyma.01G089500	27065826-27067360	Chr01	27066430-27066518
ALTERNATIVE_ACCEPTOR	Glyma.01G089500	27066515-27067360	Chr01	27066518-27067360
INTRON_RETENTION	Glyma.01G089500	NA	Chr01	27067518-27067632
ALTERNATIVE_ACCEPTOR	Glyma.01G089500	27067716-27067819	Chr01	27067715-27067819
INTRON_RETENTION	Glyma.01G089900	NA	Chr01	27179867-27179939
ALTERNATIVE_ACCEPTOR	Glyma.01G089900	27180049-27180163	Chr01	27180052-27180163
EXON_SKIPPING	Glyma.01G089900	27180357-27181608	Chr01	27180875-27180946
INTRON_RETENTION	Glyma.01G089900	NA	Chr01	27182603-27182682
NEW_INTRON	Glyma.01G089900	NA	Chr01	27185365-27185695
ALTERNATIVE_ACCEPTOR	Glyma.01G090100	27238449-27239386	Chr01	27238449-27239511
ALTERNATIVE_ACCEPTOR	Glyma.01G090100	27238449-27239388	Chr01	27238449-27239511
INTRON_RETENTION	Glyma.01G090100	NA	Chr01	27240520-27240624
ALTERNATIVE_DONOR	Glyma.01G090100	27240467-27240624	Chr01	27240520-27240624
INTRON_RETENTION	Glyma.01G090100	NA	Chr01	27242577-27242656
RETAINED_EXON	Glyma.01G090200	NA	Chr01	27248814-27249222
INTRON_RETENTION	Glyma.01G090200	NA	Chr01	27248814-27249222
ALTERNATIVE_ACCEPTOR	Glyma.01G090200	27248814-27249262	Chr01	27248814-27249222
ALTERNATIVE_ACCEPTOR	Glyma.01G090200	27248814-27249300	Chr01	27248814-27249222
ALTERNATIVE_SPLICING_SITES	Glyma.01G090200	27249114-27249192	Chr01	27248814-27249222
EXON_SKIPPING	Glyma.01G091500	27702458-27702805	Chr01	27702562-27702715
RETAINED_EXON	Glyma.01G091800	NA	Chr01	27870581-27871103
ALTERNATIVE_DONOR	Glyma.01G091800	27870927-27871103	Chr01	27870581-27871103
EXON_SKIPPING	Glyma.01G091800	27871562-27871950	Chr01	27871679-27871783
INTRON_RETENTION	Glyma.01G092100	NA	Chr01	27896149-27896250
RETAINED_EXON	Glyma.01G092100	NA	Chr01	27897196-27899907
ALTERNATIVE_ACCEPTOR	Glyma.01G092100	27897196-27897738	Chr01	27897196-27899907
ALTERNATIVE_DONOR	Glyma.01G092200	27900332-27900441	Chr01	27900332-27900385
INTRON_RETENTION	Glyma.01G092200	NA	Chr01	27900558-27900594
NEW_INTRON	Glyma.01G092200	NA	Chr01	27900594-27900901
INTRON_RETENTION	Glyma.01G092200	NA	Chr01	27900901-27900967
INTRON_RETENTION	Glyma.01G092300	NA	Chr01	27944871-27944976
ALTERNATIVE_ACCEPTOR	Glyma.01G092400	27950823-27952415	Chr01	27950883-27952415
NEW_INTRON	Glyma.01G092400	NA	Chr01	27952612-27956333
RETAINED_EXON	Glyma.01G092400	NA	Chr01	27956333-27957232
ALTERNATIVE_DONOR	Glyma.01G092400	27956333-27957122	Chr01	27956333-27957232
EXON_SKIPPING	Glyma.01G092700	28004158-28004478	Chr01	28004265-28004322
INTRON_RETENTION	Glyma.01G092700	NA	Chr01	28004540-28004632
NEW_INTRON	Glyma.01G092900	NA	Chr01	28040320-28041739
INTRON_RETENTION	Glyma.01G092900	NA	Chr01	28045180-28045259
ALTERNATIVE_DONOR	Glyma.01G092900	28045170-28045259	Chr01	28045180-28045259
INTRON_RETENTION	Glyma.01G092900	NA	Chr01	28045706-28045794
EXON_SKIPPING	Glyma.01G092900	28047747-28049487	Chr01	28048163-28049286
EXON_SKIPPING	Glyma.01G093000	28136409-28137849	Chr01	28137004-28137045
EXON_SKIPPING	Glyma.01G093000	28136409-28137854	Chr01	28137004-28137045
INTRON_RETENTION	Glyma.01G093000	NA	Chr01	28138300-28138414
ALTERNATIVE_DONOR	Glyma.01G093000	28138753-28138897	Chr01	28138761-28138897
NEW_INTRON	Glyma.01G093000	NA	Chr01	28138897-28139960
INTRON_RETENTION	Glyma.01G093100	NA	Chr01	28174185-28174291
INTRON_RETENTION	Glyma.01G093100	NA	Chr01	28175429-28175522
INTRON_RETENTION	Glyma.01G093100	NA	Chr01	28176666-28176751
INTRON_RETENTION	Glyma.01G093400	NA	Chr01	28320034-28320380
ALTERNATIVE_ACCEPTOR	Glyma.01G093400	28321383-28322323	Chr01	28321399-28322323
ALTERNATIVE_ACCEPTOR	Glyma.01G093400	28321400-28322323	Chr01	28321399-28322323
INTRON_RETENTION	Glyma.01G093500	NA	Chr01	28330758-28330796
EXON_SKIPPING	Glyma.01G093900	28608738-28615418	Chr01	28613090-28613387
INTRON_RETENTION	Glyma.01G093900	NA	Chr01	28613860-28613970
EXON_SKIPPING	Glyma.01G093900	28617308-28620137	Chr01	28618634-28618773
INTRON_RETENTION	Glyma.01G093900	NA	Chr01	28623620-28624667
INTRON_RETENTION	Glyma.01G093900	NA	Chr01	28624826-28624871
INTRON_RETENTION	Glyma.01G093900	NA	Chr01	28627229-28627609
INTRON_RETENTION	Glyma.01G093900	NA	Chr01	28627964-28629433
ALTERNATIVE_ACCEPTOR	Glyma.01G093900	28630944-28633433	Chr01	28629696-28633433
ALTERNATIVE_SPLICING_SITES	Glyma.01G093900	28635515-28636286	Chr01	28635491-28636301
ALTERNATIVE_ACCEPTOR	Glyma.01G094200	28800178-28800478	Chr01	28800178-28800446
ALTERNATIVE_ACCEPTOR	Glyma.01G094200	28800178-28800491	Chr01	28800178-28800446
EXON_SKIPPING	Glyma.01G094200	28800178-28800785	Chr01	28800446-28800585
INTRON_RETENTION	Glyma.01G094200	NA	Chr01	28800585-28800785
ALTERNATIVE_ACCEPTOR	Glyma.01G094200	28800934-28801101	Chr01	28800934-28801104
ALTERNATIVE_ACCEPTOR	Glyma.01G094200	28806084-28806462	Chr01	28806084-28808705
ALTERNATIVE_ACCEPTOR	Glyma.01G094600	29134984-29135123	Chr01	29134984-29135066
RETAINED_EXON	Glyma.01G094800	NA	Chr01	29245436-29249858
ALTERNATIVE_ACCEPTOR	Glyma.01G094800	29245436-29246514	Chr01	29245436-29249858
ALTERNATIVE_ACCEPTOR	Glyma.01G094800	29245436-29247324	Chr01	29245436-29249858
ALTERNATIVE_DONOR	Glyma.01G094800	29248009-29249858	Chr01	29245436-29249858
ALTERNATIVE_DONOR	Glyma.01G094800	29249052-29249858	Chr01	29245436-29249858
ALTERNATIVE_DONOR	Glyma.01G094800	29249057-29249858	Chr01	29245436-29249858
ALTERNATIVE_DONOR	Glyma.01G094800	29249659-29249858	Chr01	29245436-29249858
ALTERNATIVE_SPLICING_SITES	Glyma.01G094800	29247733-29247866	Chr01	29245436-29249858
[truncated: 132,317 more rows]

## Sheet: P. vulgaris
AS Event	Gene	AS position	Chromosome	Primary transcript exon or intron
ALTERNATIVE_ACCEPTOR	Phvul.001G000100	10561-10663	Chr01	10582-10663
INTRON_RETENTION	Phvul.001G000100	NA	Chr01	10582-10663
ALTERNATIVE_DONOR	Phvul.001G000100	4006-4553	Chr01	4006-4160
INTRON_RETENTION	Phvul.001G000100	NA	Chr01	4006-4160
ALTERNATIVE_ACCEPTOR	Phvul.001G000100	4826-6100	Chr01	4760-6100
INTRON_RETENTION	Phvul.001G000100	NA	Chr01	6172-6258
ALTERNATIVE_ACCEPTOR	Phvul.001G000300	125827-126715	Chr01	125827-130313
ALTERNATIVE_DONOR	Phvul.001G000300	129548-130313	Chr01	125827-130313
INTRON_RETENTION	Phvul.001G000300	NA	Chr01	125827-130313
RETAINED_EXON	Phvul.001G000300	NA	Chr01	125827-130313
ALTERNATIVE_ACCEPTOR	Phvul.001G000400	135793-137163	Chr01	135114-137163
ALTERNATIVE_SPL	Phvul.001G000400	135115-137164	Chr01	135114-137163
RETAINED_EXON	Phvul.001G000400	NA	Chr01	135114-137163
ALTERNATIVE_ACCEPTOR	Phvul.001G000400	138806-140108	Chr01	138301-140108
ALTERNATIVE_DONOR	Phvul.001G000400	138301-138730	Chr01	138301-140108
ALTERNATIVE_DONOR	Phvul.001G000400	138301-140098	Chr01	138301-140108
ALTERNATIVE_SPL	Phvul.001G000400	138806-140098	Chr01	138301-140108
RETAINED_EXON	Phvul.001G000400	NA	Chr01	138301-140108
EXON_SKIPPING	Phvul.001G000400	138301-140369	Chr01	140108-140274
ALTERNATIVE_ACCEPTOR	Phvul.001G000400	140249-140369	Chr01	140274-140369
INTRON_RETENTION	Phvul.001G000400	NA	Chr01	140274-140369
ALTERNATIVE_SPL	Phvul.001G000500	144995-145103	Chr01	144992-145100
INTRON_RETENTION	Phvul.001G000500	NA	Chr01	144992-145100
INTRON_RETENTION	Phvul.001G000500	NA	Chr01	145211-145310
INTRON_RETENTION	Phvul.001G000500	NA	Chr01	145403-145481
INTRON_RETENTION	Phvul.001G000500	NA	Chr01	145784-145865
INTRON_RETENTION	Phvul.001G000600	NA	Chr01	150273-150354
EXON_SKIPPING	Phvul.001G000600	150733-151342	Chr01	151188-151252
INTRON_RETENTION	Phvul.001G000600	NA	Chr01	151252-151342
ALTERNATIVE_DONOR	Phvul.001G000600	151406-151479	Chr01	151386-151479
ALTERNATIVE_DONOR	Phvul.001G000600	151560-151677	Chr01	151579-151677
INTRON_RETENTION	Phvul.001G000600	NA	Chr01	153198-153272
ALTERNATIVE_ACCEPTOR	Phvul.001G000600	153540-154052	Chr01	153540-154048
INTRON_RETENTION	Phvul.001G000600	NA	Chr01	155292-155375
ALTERNATIVE_ACCEPTOR	Phvul.001G000600	155458-155550	Chr01	155458-155543
ALTERNATIVE_ACCEPTOR	Phvul.001G000600	155458-155579	Chr01	155458-155543
INTRON_RETENTION	Phvul.001G000600	NA	Chr01	155458-155543
EXON_SKIPPING	Phvul.001G000600	155458-156251	Chr01	155543-155699
ALTERNATIVE_SPL	Phvul.001G000600	157684-157813	Chr01	157519-157912
ALTERNATIVE_SPL	Phvul.001G000600	157620-157888	Chr01	157519-157912
RETAINED_EXON	Phvul.001G000600	NA	Chr01	157519-157912
EXON_SKIPPING	Phvul.001G000600	157519-158031	Chr01	157912-157940
INTRON_RETENTION	Phvul.001G000600	NA	Chr01	157940-158031
ALTERNATIVE_ACCEPTOR	Phvul.001G000600	158277-158803	Chr01	158277-158807
ALTERNATIVE_ACCEPTOR	Phvul.001G000600	161555-161639	Chr01	161555-161640
INTRON_RETENTION	Phvul.001G000600	NA	Chr01	161555-161640
EXON_SKIPPING	Phvul.001G000600	161555-162291	Chr01	161640-161770
ALTERNATIVE_DONOR	Phvul.001G000600	161738-162291	Chr01	161770-162291
ALTERNATIVE_ACCEPTOR	Phvul.001G000700	165714-165895	Chr01	165752-165895
INTRON_RETENTION	Phvul.001G000700	NA	Chr01	165752-165895
INTRON_RETENTION	Phvul.001G000700	NA	Chr01	166091-166193
INTRON_RETENTION	Phvul.001G000700	NA	Chr01	166464-166543
INTRON_RETENTION	Phvul.001G000700	NA	Chr01	166885-166972
INTRON_RETENTION	Phvul.001G000800	NA	Chr01	169664-169741
ALTERNATIVE_SPL	Phvul.001G000800	169885-170026	Chr01	169881-170022
INTRON_RETENTION	Phvul.001G000800	NA	Chr01	169881-170022
ALTERNATIVE_ACCEPTOR	Phvul.001G000800	170152-170406	Chr01	170152-170425
INTRON_RETENTION	Phvul.001G000800	NA	Chr01	170601-170927
ALTERNATIVE_DONOR	Phvul.001G001000	182252-182342	Chr01	182252-182343
INTRON_RETENTION	Phvul.001G001000	NA	Chr01	182252-182343
ALTERNATIVE_SPL	Phvul.001G001000	182411-182578	Chr01	182410-182577
INTRON_RETENTION	Phvul.001G001000	NA	Chr01	182666-182752
INTRON_RETENTION	Phvul.001G001000	NA	Chr01	183806-183883
INTRON_RETENTION	Phvul.001G001000	NA	Chr01	183979-184052
INTRON_RETENTION	Phvul.001G001100	NA	Chr01	186439-186845
ALTERNATIVE_DONOR	Phvul.001G001100	188217-188911	Chr01	188301-188911
EXON_SKIPPING	Phvul.001G001100	188301-189471	Chr01	188911-189138
ALTERNATIVE_ACCEPTOR	Phvul.001G001100	189138-189335	Chr01	189138-189471
ALTERNATIVE_DONOR	Phvul.001G001100	189360-189471	Chr01	189138-189471
INTRON_RETENTION	Phvul.001G001100	NA	Chr01	189138-189471
RETAINED_EXON	Phvul.001G001100	NA	Chr01	189138-189471
INTRON_RETENTION	Phvul.001G001100	NA	Chr01	190374-190473
INTRON_RETENTION	Phvul.001G001100	NA	Chr01	191867-191949
INTRON_RETENTION	Phvul.001G001100	NA	Chr01	192029-192218
INTRON_RETENTION	Phvul.001G001100	NA	Chr01	192286-192381
ALTERNATIVE_DONOR	Phvul.001G001200	195046-195156	Chr01	195072-195156
INTRON_RETENTION	Phvul.001G001200	NA	Chr01	195072-195156
ALTERNATIVE_ACCEPTOR	Phvul.001G001200	195198-195382	Chr01	195198-195399
ALTERNATIVE_DONOR	Phvul.001G001200	195200-195399	Chr01	195198-195399
ALTERNATIVE_ACCEPTOR	Phvul.001G001200	196616-196732	Chr01	196616-196940
ALTERNATIVE_ACCEPTOR	Phvul.001G001200	196616-196947	Chr01	196616-196940
ALTERNATIVE_DONOR	Phvul.001G001200	196775-196940	Chr01	196616-196940
RETAINED_EXON	Phvul.001G001200	NA	Chr01	196616-196940
EXON_SKIPPING	Phvul.001G001200	196616-197863	Chr01	196940-197383
EXON_SKIPPING	Phvul.001G001200	196616-197880	Chr01	196940-197383
NEW_INTRON	Phvul.001G001200	NA	Chr01	196940-197383
ALTERNATIVE_ACCEPTOR	Phvul.001G001200	197383-197863	Chr01	197383-197880
EXON_SKIPPING	Phvul.001G001200	197975-198947	Chr01	198244-198417
ALTERNATIVE_ACCEPTOR	Phvul.001G001200	198417-199088	Chr01	198417-198947
NEW_INTRON	Phvul.001G001200	NA	Chr01	198947-199174
INTRON_RETENTION	Phvul.001G001200	NA	Chr01	200140-200243
NEW_INTRON	Phvul.001G001300	NA	Chr01	204982-206450
INTRON_RETENTION	Phvul.001G001300	NA	Chr01	207104-207187
INTRON_RETENTION	Phvul.001G001300	NA	Chr01	207254-207335
INTRON_RETENTION	Phvul.001G001300	NA	Chr01	207437-207512
ALTERNATIVE_ACCEPTOR	Phvul.001G001400	209873-210636	Chr01	209873-210573
ALTERNATIVE_ACCEPTOR	Phvul.001G001400	209873-209982	Chr01	209873-210573
ALTERNATIVE_DONOR	Phvul.001G001400	209736-210573	Chr01	209873-210573
ALTERNATIVE_DONOR	Phvul.001G001400	209593-210573	Chr01	209873-210573
ALTERNATIVE_SPL	Phvul.001G001400	209736-209874	Chr01	209873-210573
ALTERNATIVE_SPL	Phvul.001G001400	209736-210603	Chr01	209873-210573
ALTERNATIVE_SPL	Phvul.001G001400	209736-210636	Chr01	209873-210573
INTRON_RETENTION	Phvul.001G001400	NA	Chr01	209873-210573
RETAINED_EXON	Phvul.001G001400	NA	Chr01	209873-210573
INTRON_RETENTION	Phvul.001G001400	NA	Chr01	211419-211537
INTRON_RETENTION	Phvul.001G001400	NA	Chr01	212687-212784
INTRON_RETENTION	Phvul.001G001400	NA	Chr01	215049-215118
NEW_INTRON	Phvul.001G001400	NA	Chr01	215118-215435
INTRON_RETENTION	Phvul.001G001400	NA	Chr01	215435-215520
ALTERNATIVE_ACCEPTOR	Phvul.001G001400	215980-216880	Chr01	215980-219297
ALTERNATIVE_ACCEPTOR	Phvul.001G001400	215980-216883	Chr01	215980-219297
ALTERNATIVE_DONOR	Phvul.001G001400	216998-219297	Chr01	215980-219297
RETAINED_EXON	Phvul.001G001400	NA	Chr01	215980-219297
NEW_INTRON	Phvul.001G001500	NA	Chr01	234187-234560
INTRON_RETENTION	Phvul.001G001500	NA	Chr01	234560-234672
INTRON_RETENTION	Phvul.001G001500	NA	Chr01	236591-236814
INTRON_RETENTION	Phvul.001G001500	NA	Chr01	237604-237688
INTRON_RETENTION	Phvul.001G001500	NA	Chr01	237766-237850
INTRON_RETENTION	Phvul.001G001600	NA	Chr01	239126-239198
ALTERNATIVE_ACCEPTOR	Phvul.001G001600	239749-239822	Chr01	239749-239838
INTRON_RETENTION	Phvul.001G001600	NA	Chr01	239955-240202
EXON_SKIPPING	Phvul.001G001600	241132-241385	Chr01	241228-241308
ALTERNATIVE_DONOR	Phvul.001G001600	241264-241385	Chr01	241308-241385
INTRON_RETENTION	Phvul.001G001600	NA	Chr01	241308-241385
ALTERNATIVE_ACCEPTOR	Phvul.001G001600	241504-241596	Chr01	241504-241591
INTRON_RETENTION	Phvul.001G001600	NA	Chr01	241665-241790
EXON_SKIPPING	Phvul.001G001600	242304-242988	Chr01	242411-242471
INTRON_RETENTION	Phvul.001G001700	NA	Chr01	244653-244723
ALTERNATIVE_ACCEPTOR	Phvul.001G001700	245678-246431	Chr01	246042-246431
INTRON_RETENTION	Phvul.001G001700	NA	Chr01	246837-246934
INTRON_RETENTION	Phvul.001G001700	NA	Chr01	247354-247429
INTRON_RETENTION	Phvul.001G001900	NA	Chr01	264120-264198
INTRON_RETENTION	Phvul.001G001900	NA	Chr01	264620-264775
INTRON_RETENTION	Phvul.001G001900	NA	Chr01	264897-265003
INTRON_RETENTION	Phvul.001G001900	NA	Chr01	265426-265511
INTRON_RETENTION	Phvul.001G001900	NA	Chr01	265656-265742
ALTERNATIVE_ACCEPTOR	Phvul.001G001900	266423-266533	Chr01	266422-266533
ALTERNATIVE_ACCEPTOR	Phvul.001G001900	266424-266533	Chr01	266422-266533
EXON_SKIPPING	Phvul.001G001900	266425-266633	Chr01	266533-266560
INTRON_RETENTION	Phvul.001G001900	NA	Chr01	266560-266659
NEW_INTRON	Phvul.001G001900	NA	Chr01	266659-267409
INTRON_RETENTION	Phvul.001G002000	NA	Chr01	269434-269496
ALTERNATIVE_DONOR	Phvul.001G002300	280178-280428	Chr01	280349-280428
INTRON_RETENTION	Phvul.001G002300	NA	Chr01	280349-280428
ALTERNATIVE_ACCEPTOR	Phvul.001G002300	280550-280650	Chr01	280550-280646
ALTERNATIVE_DONOR	Phvul.001G002400	284531-284983	Chr01	284531-284978
INTRON_RETENTION	Phvul.001G002400	NA	Chr01	285207-285289
ALTERNATIVE_ACCEPTOR	Phvul.001G002400	285375-285496	Chr01	285413-285496
NEW_INTRON	Phvul.001G002600	NA	Chr01	291478-291841
ALTERNATIVE_DONOR	Phvul.001G002600	291841-292347	Chr01	291841-292306
ALTERNATIVE_SPL	Phvul.001G002600	291607-292347	Chr01	291841-292306
ALTERNATIVE_ACCEPTOR	Phvul.001G003000	306045-306320	Chr01	305393-306320
RETAINED_EXON	Phvul.001G003000	NA	Chr01	305393-306320
ALTERNATIVE_SPL	Phvul.001G003100	308395-308546	Chr01	308394-308545
INTRON_RETENTION	Phvul.001G003100	NA	Chr01	308632-308741
ALTERNATIVE_ACCEPTOR	Phvul.001G003100	309680-309779	Chr01	309678-309779
INTRON_RETENTION	Phvul.001G003200	NA	Chr01	313407-313487
INTRON_RETENTION	Phvul.001G003200	NA	Chr01	313765-313848
INTRON_RETENTION	Phvul.001G003200	NA	Chr01	313974-314136
ALTERNATIVE_SPL	Phvul.001G003300	316809-317171	Chr01	316808-317170
ALTERNATIVE_SPL	Phvul.001G003300	317860-318072	Chr01	317859-318071
INTRON_RETENTION	Phvul.001G003500	NA	Chr01	332385-332487
INTRON_RETENTION	Phvul.001G003500	NA	Chr01	332575-332693
INTRON_RETENTION	Phvul.001G003500	NA	Chr01	334490-335035
INTRON_RETENTION	Phvul.001G003600	NA	Chr01	337614-337706
INTRON_RETENTION	Phvul.001G003600	NA	Chr01	338033-338109
INTRON_RETENTION	Phvul.001G003600	NA	Chr01	338219-338424
NEW_INTRON	Phvul.001G003600	NA	Chr01	338424-338663
INTRON_RETENTION	Phvul.001G003700	NA	Chr01	341936-342280
EXON_SKIPPING	Phvul.001G003700	341936-342695	Chr01	342280-342584
ALTERNATIVE_ACCEPTOR	Phvul.001G003800	346132-346415	Chr01	346132-346382
ALTERNATIVE_DONOR	Phvul.001G003800	346671-346769	Chr01	346570-346769
RETAINED_EXON	Phvul.001G003800	NA	Chr01	346570-346769
INTRON_RETENTION	Phvul.001G004000	NA	Chr01	356443-356532
INTRON_RETENTION	Phvul.001G004000	NA	Chr01	357399-357485
INTRON_RETENTION	Phvul.001G004000	NA	Chr01	357598-357678
ALTERNATIVE_ACCEPTOR	Phvul.001G004100	363687-364007	Chr01	363687-364000
INTRON_RETENTION	Phvul.001G004100	NA	Chr01	364795-364865
INTRON_RETENTION	Phvul.001G004100	NA	Chr01	364955-366538
ALTERNATIVE_ACCEPTOR	Phvul.001G004300	377946-378114	Chr01	377945-378114
INTRON_RETENTION	Phvul.001G004400	NA	Chr01	384832-384925
ALTERNATIVE_DONOR	Phvul.001G004400	385055-385439	Chr01	385055-386517
RETAINED_EXON	Phvul.001G004400	NA	Chr01	385055-386517
ALTERNATIVE_SPL	Phvul.001G004500	388773-389879	Chr01	388772-389878
INTRON_RETENTION	Phvul.001G004500	NA	Chr01	390133-390315
ALTERNATIVE_ACCEPTOR	Phvul.001G004500	390569-390647	Chr01	390548-390647
ALTERNATIVE_ACCEPTOR	Phvul.001G004500	390520-390647	Chr01	390548-390647
INTRON_RETENTION	Phvul.001G004500	NA	Chr01	390548-390647
INTRON_RETENTION	Phvul.001G004700	NA	Chr01	420813-420906
ALTERNATIVE_SPL	Phvul.001G004800	425483-425769	Chr01	425482-425768
INTRON_RETENTION	Phvul.001G004900	NA	Chr01	432004-432093
INTRON_RETENTION	Phvul.001G004900	NA	Chr01	433563-433700
ALTERNATIVE_ACCEPTOR	Phvul.001G004900	434074-434156	Chr01	434074-434141
INTRON_RETENTION	Phvul.001G004900	NA	Chr01	434074-434141
INTRON_RETENTION	Phvul.001G004900	NA	Chr01	434217-434547
INTRON_RETENTION	Phvul.001G004900	NA	Chr01	434591-434759
ALTERNATIVE_ACCEPTOR	Phvul.001G005100	458688-458819	Chr01	458688-458771
INTRON_RETENTION	Phvul.001G005100	NA	Chr01	458688-458771
INTRON_RETENTION	Phvul.001G005200	NA	Chr01	463103-463186
INTRON_RETENTION	Phvul.001G005200	NA	Chr01	463896-463990
INTRON_RETENTION	Phvul.001G005200	NA	Chr01	465975-466086
INTRON_RETENTION	Phvul.001G005200	NA	Chr01	466212-466299
INTRON_RETENTION	Phvul.001G005200	NA	Chr01	466894-466967
NEW_INTRON	Phvul.001G005400	NA	Chr01	474133-477911
ALTERNATIVE_DONOR	Phvul.001G005400	477911-478639	Chr01	477911-481023
ALTERNATIVE_DONOR	Phvul.001G005400	477911-479364	Chr01	477911-481023
RETAINED_EXON	Phvul.001G005400	NA	Chr01	477911-481023
INTRON_RETENTION	Phvul.001G005500	NA	Chr01	485217-485294
ALTERNATIVE_SPL	Phvul.001G005500	485372-485492	Chr01	485370-485490
INTRON_RETENTION	Phvul.001G005500	NA	Chr01	485564-485698
ALTERNATIVE_ACCEPTOR	Phvul.001G005500	486849-486970	Chr01	486861-486970
INTRON_RETENTION	Phvul.001G005600	NA	Chr01	490117-490207
INTRON_RETENTION	Phvul.001G005600	NA	Chr01	491837-491949
ALTERNATIVE_DONOR	Phvul.001G005700	493498-493585	Chr01	493468-493585
RETAINED_EXON	Phvul.001G005700	NA	Chr01	493468-493585
ALTERNATIVE_ACCEPTOR	Phvul.001G005700	493928-494484	Chr01	493928-494474
INTRON_RETENTION	Phvul.001G005700	NA	Chr01	494553-494636
ALTERNATIVE_ACCEPTOR	Phvul.001G005700	494694-495195	Chr01	494694-495190
INTRON_RETENTION	Phvul.001G005900	NA	Chr01	502569-502697
ALTERNATIVE_DONOR	Phvul.001G005900	502752-503409	Chr01	502751-503409
ALTERNATIVE_ACCEPTOR	Phvul.001G005900	503584-503680	Chr01	503584-503676
ALTERNATIVE_ACCEPTOR	Phvul.001G005900	503876-504089	Chr01	503876-504052
ALTERNATIVE_DONOR	Phvul.001G005900	504330-504453	Chr01	504311-504453
NEW_INTRON	Phvul.001G005900	NA	Chr01	504453-504766
ALTERNATIVE_ACCEPTOR	Phvul.001G005900	504766-505099	Chr01	504766-505094
ALTERNATIVE_DONOR	Phvul.001G005900	505343-505831	Chr01	505317-505831
RETAINED_EXON	Phvul.001G005900	NA	Chr01	505317-505831
NEW_INTRON	Phvul.001G005900	NA	Chr01	505831-506620
ALTERNATIVE_DONOR	Phvul.001G005900	506598-506713	Chr01	506620-506713
INTRON_RETENTION	Phvul.001G005900	NA	Chr01	506620-506713
ALTERNATIVE_ACCEPTOR	Phvul.001G005900	506954-507081	Chr01	506954-507083
INTRON_RETENTION	Phvul.001G006000	NA	Chr01	510965-511045
INTRON_RETENTION	Phvul.001G006000	NA	Chr01	512331-512593
INTRON_RETENTION	Phvul.001G006000	NA	Chr01	512661-512890
INTRON_RETENTION	Phvul.001G006000	NA	Chr01	513990-514072
INTRON_RETENTION	Phvul.001G006000	NA	Chr01	514732-514835
INTRON_RETENTION	Phvul.001G006000	NA	Chr01	515609-515676
ALTERNATIVE_DONOR	Phvul.001G006000	516966-517055	Chr01	516966-517065
INTRON_RETENTION	Phvul.001G006000	NA	Chr01	516966-517065
ALTERNATIVE_ACCEPTOR	Phvul.001G006000	517382-517507	Chr01	517303-517507
ALTERNATIVE_ACCEPTOR	Phvul.001G006000	517306-517507	Chr01	517303-517507
RETAINED_EXON	Phvul.001G006000	NA	Chr01	517303-517507
INTRON_RETENTION	Phvul.001G006000	NA	Chr01	518665-518728
INTRON_RETENTION	Phvul.001G006300	NA	Chr01	533219-533370
INTRON_RETENTION	Phvul.001G006700	NA	Chr01	546539-546614
ALTERNATIVE_DONOR	Phvul.001G007000	559706-559809	Chr01	559706-559801
INTRON_RETENTION	Phvul.001G007000	NA	Chr01	559706-559801
ALTERNATIVE_ACCEPTOR	Phvul.001G007000	559897-559993	Chr01	559896-559993
ALTERNATIVE_DONOR	Phvul.001G007000	559896-560019	Chr01	559896-559993
INTRON_RETENTION	Phvul.001G007000	NA	Chr01	559896-559993
ALTERNATIVE_SPL	Phvul.001G007000	560908-561242	Chr01	560905-561239
INTRON_RETENTION	Phvul.001G007000	NA	Chr01	561389-561600
ALTERNATIVE_SPL	Phvul.001G007100	569067-569229	Chr01	569065-569227
ALTERNATIVE_ACCEPTOR	Phvul.001G007200	583309-583553	Chr01	583309-583549
INTRON_RETENTION	Phvul.001G007200	NA	Chr01	583309-583549
ALTERNATIVE_SPL	Phvul.001G007200	584657-585137	Chr01	584655-585135
INTRON_RETENTION	Phvul.001G007200	NA	Chr01	586695-587024
ALTERNATIVE_ACCEPTOR	Phvul.001G007300	592928-593318	Chr01	592853-593318
ALTERNATIVE_SPL	Phvul.001G007300	592854-593319	Chr01	592853-593318
INTRON_RETENTION	Phvul.001G007300	NA	Chr01	593527-593617
ALTERNATIVE_SPL	Phvul.001G007300	593681-593786	Chr01	593680-593785
ALTERNATIVE_ACCEPTOR	Phvul.001G007400	598938-599833	Chr01	598938-600619
ALTERNATIVE_DONOR	Phvul.001G007400	599884-600619	Chr01	598938-600619
ALTERNATIVE_DONOR	Phvul.001G007400	599872-600619	Chr01	598938-600619
ALTERNATIVE_DONOR	Phvul.001G007400	599143-600619	Chr01	598938-600619
RETAINED_EXON	Phvul.001G007400	NA	Chr01	598938-600619
INTRON_RETENTION	Phvul.001G007400	NA	Chr01	600674-600779
INTRON_RETENTION	Phvul.001G007500	NA	Chr01	603559-603651
INTRON_RETENTION	Phvul.001G007600	NA	Chr01	609185-609260
ALTERNATIVE_DONOR	Phvul.001G007600	609595-610346	Chr01	609595-610277
ALTERNATIVE_SPL	Phvul.001G007700	611933-612057	Chr01	611929-612053
ALTERNATIVE_SPL	Phvul.001G007700	612215-612442	Chr01	612214-612441
INTRON_RETENTION	Phvul.001G007700	NA	Chr01	612214-612441
INTRON_RETENTION	Phvul.001G007700	NA	Chr01	613316-613399
ALTERNATIVE_SPL	Phvul.001G007800	619747-619915	Chr01	619743-619911
INTRON_RETENTION	Phvul.001G007900	NA	Chr01	629773-629876
ALTERNATIVE_ACCEPTOR	Phvul.001G007900	629992-630860	Chr01	629980-630860
ALTERNATIVE_SPL	Phvul.001G007900	631018-631156	Chr01	631017-631155
INTRON_RETENTION	Phvul.001G007900	NA	Chr01	631017-631155
ALTERNATIVE_SPL	Phvul.001G007900	631368-631460	Chr01	631367-631459
INTRON_RETENTION	Phvul.001G007900	NA	Chr01	631367-631459
RETAINED_EXON	Phvul.001G007900	NA	Chr01	634811-636319
EXON_SKIPPING	Phvul.001G007900	635597-636604	Chr01	636319-636414
ALTERNATIVE_DONOR	Phvul.001G007900	636414-636540	Chr01	636414-636604
RETAINED_EXON	Phvul.001G007900	NA	Chr01	636414-636604
INTRON_RETENTION	Phvul.001G007900	NA	Chr01	636900-637169
INTRON_RETENTION	Phvul.001G007900	NA	Chr01	637255-637352
INTRON_RETENTION	Phvul.001G008000	NA	Chr01	646457-646557
ALTERNATIVE_ACCEPTOR	Phvul.001G008200	704531-704641	Chr01	704531-704621
ALTERNATIVE_ACCEPTOR	Phvul.001G008200	704531-704667	Chr01	704531-704621
ALTERNATIVE_SPL	Phvul.001G008200	704435-704641	Chr01	704531-704621
ALTERNATIVE_SPL	Phvul.001G008200	704435-704667	Chr01	704531-704621
INTRON_RETENTION	Phvul.001G008200	NA	Chr01	704531-704621
INTRON_RETENTION	Phvul.001G008200	NA	Chr01	705028-705119
ALTERNATIVE_ACCEPTOR	Phvul.001G008200	705231-705359	Chr01	705231-705395
ALTERNATIVE_DONOR	Phvul.001G008200	705232-705395	Chr01	705231-705395
INTRON_RETENTION	Phvul.001G008200	NA	Chr01	705231-705395
ALTERNATIVE_DONOR	Phvul.001G008200	705931-706031	Chr01	705930-706031
ALTERNATIVE_DONOR	Phvul.001G008200	706116-706340	Chr01	706115-706340
INTRON_RETENTION	Phvul.001G008200	NA	Chr01	706863-706935
ALTERNATIVE_DONOR	Phvul.001G008200	707047-707175	Chr01	707057-707175
ALTERNATIVE_SPL	Phvul.001G008500	732974-733071	Chr01	732981-733077
INTRON_RETENTION	Phvul.001G008500	NA	Chr01	733298-733407
INTRON_RETENTION	Phvul.001G008500	NA	Chr01	733482-733613
INTRON_RETENTION	Phvul.001G008900	NA	Chr01	759203-759274
ALTERNATIVE_SPL	Phvul.001G009000	763977-764101	Chr01	763975-764099
INTRON_RETENTION	Phvul.001G009000	NA	Chr01	763975-764099
ALTERNATIVE_ACCEPTOR	Phvul.001G009000	765547-765688	Chr01	765529-765688
ALTERNATIVE_ACCEPTOR	Phvul.001G009000	765526-765688	Chr01	765529-765688
INTRON_RETENTION	Phvul.001G009000	NA	Chr01	765529-765688
INTRON_RETENTION	Phvul.001G009100	NA	Chr01	779531-779625
INTRON_RETENTION	Phvul.001G009100	NA	Chr01	779715-779807
ALTERNATIVE_DONOR	Phvul.001G009300	805273-805367	Chr01	804994-805367
RETAINED_EXON	Phvul.001G009300	NA	Chr01	804994-805367
ALTERNATIVE_ACCEPTOR	Phvul.001G009300	806082-806496	Chr01	806082-806502
NEW_INTRON	Phvul.001G009300	NA	Chr01	807094-808164
INTRON_RETENTION	Phvul.001G009400	NA	Chr01	813031-813119
ALTERNATIVE_ACCEPTOR	Phvul.001G009500	817857-818818	Chr01	817857-818814
INTRON_RETENTION	Phvul.001G009500	NA	Chr01	820134-820260
INTRON_RETENTION	Phvul.001G009600	NA	Chr01	824758-824892
INTRON_RETENTION	Phvul.001G009700	NA	Chr01	827732-828037
INTRON_RETENTION	Phvul.001G009700	NA	Chr01	828405-828498
INTRON_RETENTION	Phvul.001G009900	NA	Chr01	857791-857923
INTRON_RETENTION	Phvul.001G009900	NA	Chr01	858166-859112
ALTERNATIVE_SPL	Phvul.001G010100	908895-909142	Chr01	908893-909140
INTRON_RETENTION	Phvul.001G010300	NA	Chr01	922727-922827
ALTERNATIVE_SPL	Phvul.001G010500	934546-934929	Chr01	934545-934928
INTRON_RETENTION	Phvul.001G010500	NA	Chr01	935070-935243
INTRON_RETENTION	Phvul.001G010500	NA	Chr01	935830-935914
ALTERNATIVE_DONOR	Phvul.001G010500	937128-937247	Chr01	937128-937544
INTRON_RETENTION	Phvul.001G010500	NA	Chr01	937128-937544
RETAINED_EXON	Phvul.001G010500	NA	Chr01	937128-937544
ALTERNATIVE_DONOR	Phvul.001G010500	937635-939065	Chr01	937635-939061
INTRON_RETENTION	Phvul.001G010500	NA	Chr01	939521-939611
INTRON_RETENTION	Phvul.001G010600	NA	Chr01	942599-942806
ALTERNATIVE_DONOR	Phvul.001G010600	942888-943053	Chr01	942888-943025
INTRON_RETENTION	Phvul.001G010600	NA	Chr01	943295-943371
INTRON_RETENTION	Phvul.001G010600	NA	Chr01	943518-943812
INTRON_RETENTION	Phvul.001G010800	NA	Chr01	949595-950031
ALTERNATIVE_DONOR	Phvul.001G010800	950132-950289	Chr01	950153-950289
INTRON_RETENTION	Phvul.001G010800	NA	Chr01	950153-950289
INTRON_RETENTION	Phvul.001G010900	NA	Chr01	952577-952673
INTRON_RETENTION	Phvul.001G010900	NA	Chr01	953010-953085
INTRON_RETENTION	Phvul.001G010900	NA	Chr01	954010-954091
INTRON_RETENTION	Phvul.001G010900	NA	Chr01	954536-954623
INTRON_RETENTION	Phvul.001G010900	NA	Chr01	955966-956059
ALTERNATIVE_ACCEPTOR	Phvul.001G011000	970804-971785	Chr01	970804-971782
ALTERNATIVE_ACCEPTOR	Phvul.001G011000	970804-971207	Chr01	970804-971782
ALTERNATIVE_DONOR	Phvul.001G011000	971304-971782	Chr01	970804-971782
ALTERNATIVE_DONOR	Phvul.001G011000	971073-971782	Chr01	970804-971782
ALTERNATIVE_SPL	Phvul.001G011000	971304-971785	Chr01	970804-971782
ALTERNATIVE_SPL	Phvul.001G011000	971073-971785	Chr01	970804-971782
RETAINED_EXON	Phvul.001G011000	NA	Chr01	970804-971782
ALTERNATIVE_ACCEPTOR	Phvul.001G011100	981806-982810	Chr01	981806-982813
ALTERNATIVE_DONOR	Phvul.001G011100	981935-982813	Chr01	981806-982813
ALTERNATIVE_DONOR	Phvul.001G011100	982074-982813	Chr01	981806-982813
ALTERNATIVE_DONOR	Phvul.001G011100	982143-982813	Chr01	981806-982813
ALTERNATIVE_DONOR	Phvul.001G011100	982324-982813	Chr01	981806-982813
ALTERNATIVE_SPL	Phvul.001G011100	981935-982810	Chr01	981806-982813
ALTERNATIVE_SPL	Phvul.001G011100	982143-982810	Chr01	981806-982813
ALTERNATIVE_SPL	Phvul.001G011100	982324-982810	Chr01	981806-982813
ALTERNATIVE_SPL	Phvul.001G011100	982658-982810	Chr01	981806-982813
RETAINED_EXON	Phvul.001G011100	NA	Chr01	981806-982813
ALTERNATIVE_ACCEPTOR	Phvul.001G011100	983810-984427	Chr01	983810-984428
ALTERNATIVE_ACCEPTOR	Phvul.001G011200	989546-990484	Chr01	989546-990489
ALTERNATIVE_ACCEPTOR	Phvul.001G011200	990605-992435	Chr01	990605-992536
ALTERNATIVE_DONOR	Phvul.001G011200	992754-993186	Chr01	992650-993186
INTRON_RETENTION	Phvul.001G011200	NA	Chr01	992650-993186
RETAINED_EXON	Phvul.001G011200	NA	Chr01	992650-993186
INTRON_RETENTION	Phvul.001G011200	NA	Chr01	996255-996382
ALTERNATIVE_DONOR	Phvul.001G011400	1003701-1003781	Chr01	1003631-1003781
INTRON_RETENTION	Phvul.001G011400	NA	Chr01	1004195-1004286
INTRON_RETENTION	Phvul.001G011400	NA	Chr01	1004959-1005033
INTRON_RETENTION	Phvul.001G011500	NA	Chr01	1006667-1006747
ALTERNATIVE_DONOR	Phvul.001G011500	1007601-1008121	Chr01	1007601-1008079
ALTERNATIVE_ACCEPTOR	Phvul.001G011500	1008220-1008378	Chr01	1008219-1008378
ALTERNATIVE_ACCEPTOR	Phvul.001G011500	1008601-1008726	Chr01	1008606-1008726
ALTERNATIVE_DONOR	Phvul.001G011500	1008606-1008695	Chr01	1008606-1008726
INTRON_RETENTION	Phvul.001G011500	NA	Chr01	1008606-1008726
RETAINED_EXON	Phvul.001G011500	NA	Chr01	1008606-1008726
ALTERNATIVE_DONOR	Phvul.001G011600	1010988-1011406	Chr01	1010976-1011406
INTRON_RETENTION	Phvul.001G011600	NA	Chr01	1011484-1011611
ALTERNATIVE_DONOR	Phvul.001G011600	1011690-1011913	Chr01	1011689-1011913
INTRON_RETENTION	Phvul.001G011600	NA	Chr01	1011689-1011913
ALTERNATIVE_DONOR	Phvul.001G011600	1011962-1012047	Chr01	1011952-1012047
INTRON_RETENTION	Phvul.001G011600	NA	Chr01	1011952-1012047
INTRON_RETENTION	Phvul.001G011600	NA	Chr01	1012181-1012458
ALTERNATIVE_SPL	Phvul.001G011600	1012774-1012872	Chr01	1012595-1013815
RETAINED_EXON	Phvul.001G011600	NA	Chr01	1012595-1013815
INTRON_RETENTION	Phvul.001G011700	NA	Chr01	1015951-1016088
INTRON_RETENTION	Phvul.001G011700	NA	Chr01	1017044-1017157
EXON_SKIPPING	Phvul.001G011700	1017044-1017876	Chr01	1017157-1017188
INTRON_RETENTION	Phvul.001G011700	NA	Chr01	1018407-1019133
INTRON_RETENTION	Phvul.001G012000	NA	Chr01	1036156-1036282
INTRON_RETENTION	Phvul.001G012000	NA	Chr01	1036534-1036635
NEW_INTRON	Phvul.001G012100	NA	Chr01	1041997-1042351
INTRON_RETENTION	Phvul.001G012100	NA	Chr01	1042351-1042670
ALTERNATIVE_ACCEPTOR	Phvul.001G012100	1043936-1044032	Chr01	1043936-1044043
INTRON_RETENTION	Phvul.001G012100	NA	Chr01	1044330-1044422
ALTERNATIVE_ACCEPTOR	Phvul.001G012100	1044521-1044729	Chr01	1044521-1044743
INTRON_RETENTION	Phvul.001G012100	NA	Chr01	1045096-1045180
INTRON_RETENTION	Phvul.001G012100	NA	Chr01	1046554-1046645
ALTERNATIVE_ACCEPTOR	Phvul.001G012200	1048621-1049153	Chr01	1048637-1049153
ALTERNATIVE_ACCEPTOR	Phvul.001G012200	1048642-1049153	Chr01	1048637-1049153
ALTERNATIVE_SPL	Phvul.001G012200	1048642-1048978	Chr01	1048637-1049153
EXON_SKIPPING	Phvul.001G012200	1050424-1050856	Chr01	1050605-1050715
ALTERNATIVE_ACCEPTOR	Phvul.001G012200	1050718-1050856	Chr01	1050715-1050856
INTRON_RETENTION	Phvul.001G012200	NA	Chr01	1050715-1050856
ALTERNATIVE_ACCEPTOR	Phvul.001G012200	1050897-1051225	Chr01	1050896-1051225
ALTERNATIVE_SPL	Phvul.001G012200	1050897-1051226	Chr01	1050896-1051225
INTRON_RETENTION	Phvul.001G012200	NA	Chr01	1052157-1052242
ALTERNATIVE_ACCEPTOR	Phvul.001G012200	1052360-1052415	Chr01	1052343-1052415
ALTERNATIVE_DONOR	Phvul.001G012300	1058881-1060694	Chr01	1058880-1060694
INTRON_RETENTION	Phvul.001G012300	NA	Chr01	1060966-1061037
INTRON_RETENTION	Phvul.001G012400	NA	Chr01	1071371-1071456
ALTERNATIVE_ACCEPTOR	Phvul.001G012500	1073021-1073643	Chr01	1073021-1073652
ALTERNATIVE_ACCEPTOR	Phvul.001G012600	1078749-1079504	Chr01	1078738-1079504
EXON_SKIPPING	Phvul.001G012600	1078738-1079937	Chr01	1079504-1079697
ALTERNATIVE_DONOR	Phvul.001G012600	1080059-1080356	Chr01	1080059-1080765
INTRON_RETENTION	Phvul.001G012900	NA	Chr01	1099602-1099674
INTRON_RETENTION	Phvul.001G012900	NA	Chr01	1099739-1099820
ALTERNATIVE_ACCEPTOR	Phvul.001G012900	1099887-1100048	Chr01	1099917-1100048
INTRON_RETENTION	Phvul.001G012900	NA	Chr01	1102478-1102549
ALTERNATIVE_DONOR	Phvul.001G012900	1103218-1103883	Chr01	1103218-1104070
RETAINED_EXON	Phvul.001G012900	NA	Chr01	1103218-1104070
INTRON_RETENTION	Phvul.001G013100	NA	Chr01	1121203-1121479
INTRON_RETENTION	Phvul.001G013100	NA	Chr01	1121517-1121602
INTRON_RETENTION	Phvul.001G013100	NA	Chr01	1121673-1121868
ALTERNATIVE_DONOR	Phvul.001G013100	1122134-1122284	Chr01	1122134-1122378
INTRON_RETENTION	Phvul.001G013100	NA	Chr01	1122134-1122378
RETAINED_EXON	Phvul.001G013100	NA	Chr01	1122134-1122378
ALTERNATIVE_ACCEPTOR	Phvul.001G013300	1132486-1132613	Chr01	1132486-1132673
ALTERNATIVE_SPL	Phvul.001G013300	1132489-1132676	Chr01	1132486-1132673
RETAINED_EXON	Phvul.001G013300	NA	Chr01	1132486-1132673
INTRON_RETENTION	Phvul.001G013300	NA	Chr01	1132791-1133200
INTRON_RETENTION	Phvul.001G013400	NA	Chr01	1141248-1141400
INTRON_RETENTION	Phvul.001G013500	NA	Chr01	1150153-1150318
ALTERNATIVE_DONOR	Phvul.001G013500	1150593-1150735	Chr01	1150414-1150735
INTRON_RETENTION	Phvul.001G013500	NA	Chr01	1150414-1150735
RETAINED_EXON	Phvul.001G013500	NA	Chr01	1150414-1150735
INTRON_RETENTION	Phvul.001G013500	NA	Chr01	1152789-1152878
ALTERNATIVE_ACCEPTOR	Phvul.001G013700	1157984-1158310	Chr01	1158043-1158310
INTRON_RETENTION	Phvul.001G014000	NA	Chr01	1170785-1170870
INTRON_RETENTION	Phvul.001G014000	NA	Chr01	1171122-1171206
INTRON_RETENTION	Phvul.001G014000	NA	Chr01	1171505-1171593
INTRON_RETENTION	Phvul.001G014000	NA	Chr01	1171658-1171735
ALTERNATIVE_DONOR	Phvul.001G014000	1172517-1173063	Chr01	1172516-1173063
INTRON_RETENTION	Phvul.001G014000	NA	Chr01	1174055-1174142
INTRON_RETENTION	Phvul.001G014000	NA	Chr01	1174204-1174295
INTRON_RETENTION	Phvul.001G014000	NA	Chr01	1174553-1174637
ALTERNATIVE_DONOR	Phvul.001G014100	1177323-1178424	Chr01	1177323-1178101
NEW_INTRON	Phvul.001G014100	NA	Chr01	1178101-1180342
INTRON_RETENTION	Phvul.001G014200	NA	Chr01	1185135-1185262
INTRON_RETENTION	Phvul.001G014200	NA	Chr01	1185331-1185791
EXON_SKIPPING	Phvul.001G014200	1185331-1186580	Chr01	1185791-1185871
ALTERNATIVE_ACCEPTOR	Phvul.001G014200	1186663-1187778	Chr01	1185871-1187778
RETAINED_EXON	Phvul.001G014200	NA	Chr01	1185871-1187778
INTRON_RETENTION	Phvul.001G014200	NA	Chr01	1187852-1187920
INTRON_RETENTION	Phvul.001G014400	NA	Chr01	1205591-1205682
INTRON_RETENTION	Phvul.001G014400	NA	Chr01	1208255-1208745
EXON_SKIPPING	Phvul.001G014400	1208255-1209151	Chr01	1208745-1208767
EXON_SKIPPING	Phvul.001G014400	1208255-1209173	Chr01	1208745-1208767
EXON_SKIPPING	Phvul.001G014400	1208284-1209173	Chr01	1208745-1208767
ALTERNATIVE_ACCEPTOR	Phvul.001G014500	1215831-1216101	Chr01	1215831-1216106
ALTERNATIVE_ACCEPTOR	Phvul.001G014500	1216255-1217709	Chr01	1216255-1217699
INTRON_RETENTION	Phvul.001G014500	NA	Chr01	1223253-1223458
INTRON_RETENTION	Phvul.001G014500	NA	Chr01	1225286-1226016
INTRON_RETENTION	Phvul.001G014500	NA	Chr01	1226173-1226263
ALTERNATIVE_ACCEPTOR	Phvul.001G014600	1231536-1232130	Chr01	1231972-1232130
INTRON_RETENTION	Phvul.001G014600	NA	Chr01	1231972-1232130
EXON_SKIPPING	Phvul.001G014600	1231536-1232436	Chr01	1232130-1232159
ALTERNATIVE_ACCEPTOR	Phvul.001G014900	1266736-1266916	Chr01	1266736-1267150
INTRON_RETENTION	Phvul.001G014900	NA	Chr01	1266736-1267150
INTRON_RETENTION	Phvul.001G015000	NA	Chr01	1268597-1268721
ALTERNATIVE_ACCEPTOR	Phvul.001G015000	1269529-1269817	Chr01	1269529-1269751
INTRON_RETENTION	Phvul.001G015100	NA	Chr01	1276483-1276572
INTRON_RETENTION	Phvul.001G015100	NA	Chr01	1276701-1277144
INTRON_RETENTION	Phvul.001G015100	NA	Chr01	1281642-1281752
INTRON_RETENTION	Phvul.001G015100	NA	Chr01	1281811-1282017
INTRON_RETENTION	Phvul.001G015300	NA	Chr01	1296375-1296444
ALTERNATIVE_ACCEPTOR	Phvul.001G015500	1307477-1308111	Chr01	1307477-1308165
ALTERNATIVE_SPL	Phvul.001G015500	1307626-1307733	Chr01	1307477-1308165
ALTERNATIVE_ACCEPTOR	Phvul.001G015600	1312808-1312954	Chr01	1312808-1312947
EXON_SKIPPING	Phvul.001G015600	1312808-1313204	Chr01	1312947-1312984
INTRON_RETENTION	Phvul.001G015600	NA	Chr01	1312984-1313204
ALTERNATIVE_ACCEPTOR	Phvul.001G015600	1314419-1315442	Chr01	1314419-1315439
ALTERNATIVE_DONOR	Phvul.001G015600	1317449-1318313	Chr01	1317367-1318313
ALTERNATIVE_DONOR	Phvul.001G015700	1321957-1322186	Chr01	1321957-1322847
ALTERNATIVE_SPL	Phvul.001G015900	1337292-1337402	Chr01	1337289-1337399
ALTERNATIVE_ACCEPTOR	Phvul.001G016000	1341200-1341698	Chr01	1340597-1341698
ALTERNATIVE_ACCEPTOR	Phvul.001G016000	1341201-1341698	Chr01	1340597-1341698
ALTERNATIVE_DONOR	Phvul.001G016000	1340597-1341702	Chr01	1340597-1341698
ALTERNATIVE_DONOR	Phvul.001G016000	1340597-1341091	Chr01	1340597-1341698
ALTERNATIVE_DONOR	Phvul.001G016000	1340597-1341750	Chr01	1340597-1341698
ALTERNATIVE_SPL	Phvul.001G016000	1341200-1341702	Chr01	1340597-1341698
ALTERNATIVE_SPL	Phvul.001G016000	1340598-1341699	Chr01	1340597-1341698
ALTERNATIVE_SPL	Phvul.001G016000	1341200-1341750	Chr01	1340597-1341698
INTRON_RETENTION	Phvul.001G016000	NA	Chr01	1340597-1341698
RETAINED_EXON	Phvul.001G016000	NA	Chr01	1340597-1341698
NEW_INTRON	Phvul.001G016100	NA	Chr01	1345080-1345869
ALTERNATIVE_ACCEPTOR	Phvul.001G016200	1350387-1351016	Chr01	1350908-1351016
ALTERNATIVE_ACCEPTOR	Phvul.001G016200	1350383-1351016	Chr01	1350908-1351016
ALTERNATIVE_ACCEPTOR	Phvul.001G016200	1350911-1351016	Chr01	1350908-1351016
INTRON_RETENTION	Phvul.001G016200	NA	Chr01	1350908-1351016
ALTERNATIVE_ACCEPTOR	Phvul.001G016200	1351616-1351974	Chr01	1351577-1351974
RETAINED_EXON	Phvul.001G016200	NA	Chr01	1351577-1351974
EXON_SKIPPING	Phvul.001G016200	1352049-1352791	Chr01	1352565-1352598
ALTERNATIVE_DONOR	Phvul.001G016300	1357045-1357936	Chr01	1357125-1357936
ALTERNATIVE_DONOR	Phvul.001G016400	1370711-1372048	Chr01	1370791-1372048
NEW_INTRON	Phvul.001G016500	NA	Chr01	1383061-1383414
ALTERNATIVE_ACCEPTOR	Phvul.001G016500	1384146-1384215	Chr01	1384146-1384253
ALTERNATIVE_ACCEPTOR	Phvul.001G016500	1384146-1384228	Chr01	1384146-1384253
INTRON_RETENTION	Phvul.001G016500	NA	Chr01	1384366-1384455
INTRON_RETENTION	Phvul.001G016500	NA	Chr01	1384528-1384618
INTRON_RETENTION	Phvul.001G016500	NA	Chr01	1387597-1387700
INTRON_RETENTION	Phvul.001G016500	NA	Chr01	1388448-1388533
ALTERNATIVE_ACCEPTOR	Phvul.001G016800	1401597-1402267	Chr01	1401592-1402267
INTRON_RETENTION	Phvul.001G016800	NA	Chr01	1402397-1402650
EXON_SKIPPING	Phvul.001G016800	1402397-1404816	Chr01	1402650-1403253
NEW_INTRON	Phvul.001G016800	NA	Chr01	1402650-1403253
ALTERNATIVE_DONOR	Phvul.001G016800	1403253-1404816	Chr01	1403253-1404204
ALTERNATIVE_SPL	Phvul.001G016800	1403311-1404816	Chr01	1403253-1404204
ALTERNATIVE_SPL	Phvul.001G016800	1403254-1404816	Chr01	1403253-1404204
INTRON_RETENTION	Phvul.001G017100	NA	Chr01	1430157-1430326
INTRON_RETENTION	Phvul.001G017100	NA	Chr01	1430384-1431312
ALTERNATIVE_ACCEPTOR	Phvul.001G017100	1432557-1433211	Chr01	1432592-1433211
INTRON_RETENTION	Phvul.001G017100	NA	Chr01	1433294-1433431
ALTERNATIVE_ACCEPTOR	Phvul.001G017100	1434051-1434643	Chr01	1434058-1434643
ALTERNATIVE_DONOR	Phvul.001G017100	1434733-1434827	Chr01	1434733-1434815
INTRON_RETENTION	Phvul.001G017100	NA	Chr01	1434733-1434815
EXON_SKIPPING	Phvul.001G017200	1440757-1442363	Chr01	1441229-1441413
ALTERNATIVE_ACCEPTOR	Phvul.001G017200	1442625-1443296	Chr01	1442659-1443296
NEW_INTRON	Phvul.001G017200	NA	Chr01	1443851-1443948
EXON_SKIPPING	Phvul.001G017300	1446115-1446893	Chr01	1446240-1446293
ALTERNATIVE_DONOR	Phvul.001G017300	1446601-1446893	Chr01	1446293-1446893
RETAINED_EXON	Phvul.001G017300	NA	Chr01	1446293-1446893
ALTERNATIVE_SPL	Phvul.001G017300	1448563-1448710	Chr01	1448562-1448709
EXON_SKIPPING	Phvul.001G017400	1459685-1460471	Chr01	1459768-1459854
INTRON_RETENTION	Phvul.001G017600	NA	Chr01	1470456-1470550
ALTERNATIVE_ACCEPTOR	Phvul.001G017600	1470726-1470802	Chr01	1470726-1470812
INTRON_RETENTION	Phvul.001G017600	NA	Chr01	1470726-1470812
ALTERNATIVE_ACCEPTOR	Phvul.001G017600	1472208-1472315	Chr01	1472208-1472305
INTRON_RETENTION	Phvul.001G017600	NA	Chr01	1472208-1472305
ALTERNATIVE_DONOR	Phvul.001G017700	1483442-1483539	Chr01	1483454-1483539
INTRON_RETENTION	Phvul.001G017700	NA	Chr01	1483454-1483539
ALTERNATIVE_ACCEPTOR	Phvul.001G017700	1483750-1484124	Chr01	1483750-1484094
INTRON_RETENTION	Phvul.001G017700	NA	Chr01	1484194-1484586
INTRON_RETENTION	Phvul.001G017700	NA	Chr01	1489049-1489126
INTRON_RETENTION	Phvul.001G017700	NA	Chr01	1489711-1489790
ALTERNATIVE_ACCEPTOR	Phvul.001G017700	1493574-1495633	Chr01	1493574-1495629
INTRON_RETENTION	Phvul.001G017700	NA	Chr01	1495799-1495893
INTRON_RETENTION	Phvul.001G017700	NA	Chr01	1497256-1497353
ALTERNATIVE_ACCEPTOR	Phvul.001G017900	1531743-1532015	Chr01	1531743-1532016
INTRON_RETENTION	Phvul.001G018000	NA	Chr01	1538060-1538158
ALTERNATIVE_SPL	Phvul.001G018000	1538235-1538392	Chr01	1538234-1538391
ALTERNATIVE_ACCEPTOR	Phvul.001G018000	1538590-1538680	Chr01	1538551-1538680
RETAINED_EXON	Phvul.001G018000	NA	Chr01	1538551-1538680
ALTERNATIVE_SPL	Phvul.001G018100	1551208-1551396	Chr01	1551137-1551443
INTRON_RETENTION	Phvul.001G018300	NA	Chr01	1563607-1563864
ALTERNATIVE_ACCEPTOR	Phvul.001G018300	1563904-1564300	Chr01	1563903-1564300
RETAINED_EXON	Phvul.001G018400	NA	Chr01	1578931-1579183
EXON_SKIPPING	Phvul.001G018400	1578931-1579766	Chr01	1579183-1579270
EXON_SKIPPING	Phvul.001G018400	1579137-1579766	Chr01	1579183-1579270
INTRON_RETENTION	Phvul.001G018400	NA	Chr01	1579270-1579797
ALTERNATIVE_SPL	Phvul.001G018500	1588492-1588760	Chr01	1588491-1588759
NEW_INTRON	Phvul.001G018500	NA	Chr01	1590153-1590696
ALTERNATIVE_ACCEPTOR	Phvul.001G018500	1591434-1591545	Chr01	1591457-1591545
INTRON_RETENTION	Phvul.001G018500	NA	Chr01	1591457-1591545
ALTERNATIVE_DONOR	Phvul.001G018700	1608258-1608355	Chr01	1606756-1608355
INTRON_RETENTION	Phvul.001G018700	NA	Chr01	1608657-1608766
INTRON_RETENTION	Phvul.001G018800	NA	Chr01	1615547-1615637
ALTERNATIVE_DONOR	Phvul.001G018800	1616315-1616455	Chr01	1616315-1616437
ALTERNATIVE_DONOR	Phvul.001G018800	1616831-1617249	Chr01	1616831-1617444
RETAINED_EXON	Phvul.001G018800	NA	Chr01	1616831-1617444
ALTERNATIVE_ACCEPTOR	Phvul.001G018900	1622710-1623325	Chr01	1622720-1623325
INTRON_RETENTION	Phvul.001G019000	NA	Chr01	1630177-1630705
ALTERNATIVE_DONOR	Phvul.001G019000	1630780-1631727	Chr01	1630780-1631739
INTRON_RETENTION	Phvul.001G019000	NA	Chr01	1630780-1631739
INTRON_RETENTION	Phvul.001G019100	NA	Chr01	1638517-1638614
INTRON_RETENTION	Phvul.001G019100	NA	Chr01	1638777-1638883
EXON_SKIPPING	Phvul.001G019100	1638777-1639143	Chr01	1638883-1638958
EXON_SKIPPING	Phvul.001G019100	1638726-1639143	Chr01	1638883-1638958
INTRON_RETENTION	Phvul.001G019100	NA	Chr01	1639407-1639584
EXON_SKIPPING	Phvul.001G019100	1639799-1640267	Chr01	1640071-1640171
INTRON_RETENTION	Phvul.001G019100	NA	Chr01	1640171-1640267
INTRON_RETENTION	Phvul.001G019200	NA	Chr01	1641632-1641664
INTRON_RETENTION	Phvul.001G019400	NA	Chr01	1656357-1656435
ALTERNATIVE_ACCEPTOR	Phvul.001G019400	1656709-1656856	Chr01	1656693-1656856
ALTERNATIVE_SPL	Phvul.001G019400	1656694-1656857	Chr01	1656693-1656856
INTRON_RETENTION	Phvul.001G019400	NA	Chr01	1657663-1657780
ALTERNATIVE_DONOR	Phvul.001G019400	1658466-1659297	Chr01	1658466-1658943
ALTERNATIVE_DONOR	Phvul.001G019400	1658466-1659461	Chr01	1658466-1658943
ALTERNATIVE_ACCEPTOR	Phvul.001G019500	1675908-1676763	Chr01	1675908-1676684
INTRON_RETENTION	Phvul.001G019500	NA	Chr01	1678497-1678588
INTRON_RETENTION	Phvul.001G019500	NA	Chr01	1678693-1678784
INTRON_RETENTION	Phvul.001G019600	NA	Chr01	1680569-1680661
ALTERNATIVE_DONOR	Phvul.001G019800	1699407-1700722	Chr01	1699795-1700722
ALTERNATIVE_DONOR	Phvul.001G019800	1699698-1700722	Chr01	1699795-1700722
NEW_INTRON	Phvul.001G019800	NA	Chr01	1700722-1701129
INTRON_RETENTION	Phvul.001G019800	NA	Chr01	1701454-1701534
ALTERNATIVE_DONOR	Phvul.001G019800	1702331-1703000	Chr01	1702017-1703000
ALTERNATIVE_SPL	Phvul.001G019800	1701985-1702300	Chr01	1702017-1703000
RETAINED_EXON	Phvul.001G019800	NA	Chr01	1702017-1703000
ALTERNATIVE_DONOR	Phvul.001G019800	1703102-1703218	Chr01	1703098-1703218
INTRON_RETENTION	Phvul.001G019800	NA	Chr01	1703305-1703543
INTRON_RETENTION	Phvul.001G019800	NA	Chr01	1705569-1705776
ALTERNATIVE_ACCEPTOR	Phvul.001G019800	1707290-1707651	Chr01	1707290-1707440
NEW_INTRON	Phvul.001G019800	NA	Chr01	1707440-1707737
INTRON_RETENTION	Phvul.001G019800	NA	Chr01	1708304-1708380
INTRON_RETENTION	Phvul.001G019800	NA	Chr01	1708664-1709090
NEW_INTRON	Phvul.001G019800	NA	Chr01	1709090-1709495
ALTERNATIVE_ACCEPTOR	Phvul.001G019900	1720448-1721338	Chr01	1720438-1721338
INTRON_RETENTION	Phvul.001G020000	NA	Chr01	1725301-1725385
INTRON_RETENTION	Phvul.001G020000	NA	Chr01	1725486-1725607
ALTERNATIVE_ACCEPTOR	Phvul.001G020000	1725650-1725764	Chr01	1725690-1725764
INTRON_RETENTION	Phvul.001G020000	NA	Chr01	1725690-1725764
ALTERNATIVE_ACCEPTOR	Phvul.001G020000	1725850-1727138	Chr01	1725848-1727138
ALTERNATIVE_ACCEPTOR	Phvul.001G020000	1727215-1728022	Chr01	1727214-1728022
ALTERNATIVE_ACCEPTOR	Phvul.001G020000	1728065-1728229	Chr01	1728063-1728229
INTRON_RETENTION	Phvul.001G020000	NA	Chr01	1728063-1728229
ALTERNATIVE_ACCEPTOR	Phvul.001G020000	1729370-1729485	Chr01	1729368-1729485
INTRON_RETENTION	Phvul.001G020000	NA	Chr01	1729368-1729485
ALTERNATIVE_ACCEPTOR	Phvul.001G020000	1730578-1731229	Chr01	1730621-1731229
ALTERNATIVE_ACCEPTOR	Phvul.001G020000	1730624-1731229	Chr01	1730621-1731229
ALTERNATIVE_ACCEPTOR	Phvul.001G020000	1730574-1731229	Chr01	1730621-1731229
INTRON_RETENTION	Phvul.001G020100	NA	Chr01	1740572-1740644
INTRON_RETENTION	Phvul.001G020100	NA	Chr01	1741532-1741626
INTRON_RETENTION	Phvul.001G020200	NA	Chr01	1749255-1749360
INTRON_RETENTION	Phvul.001G020200	NA	Chr01	1749650-1749757
ALTERNATIVE_ACCEPTOR	Phvul.001G020300	1751949-1752031	Chr01	1751935-1752031
INTRON_RETENTION	Phvul.001G020400	NA	Chr01	1763172-1763258
INTRON_RETENTION	Phvul.001G020400	NA	Chr01	1764821-1764915
NEW_INTRON	Phvul.001G020400	NA	Chr01	1765773-1766173
INTRON_RETENTION	Phvul.001G020500	NA	Chr01	1767095-1767244
INTRON_RETENTION	Phvul.001G020700	NA	Chr01	1774834-1774907
ALTERNATIVE_DONOR	Phvul.001G020900	1780548-1780982	Chr01	1780548-1780968
INTRON_RETENTION	Phvul.001G020900	NA	Chr01	1780548-1780968
ALTERNATIVE_ACCEPTOR	Phvul.001G021000	1782875-1783371	Chr01	1782879-1783371
ALTERNATIVE_ACCEPTOR	Phvul.001G021000	1783674-1783847	Chr01	1783633-1783847
ALTERNATIVE_SPL	Phvul.001G021000	1783634-1783848	Chr01	1783633-1783847
ALTERNATIVE_SPL	Phvul.001G021000	1783635-1783849	Chr01	1783633-1783847
RETAINED_EXON	Phvul.001G021000	NA	Chr01	1783633-1783847
ALTERNATIVE_DONOR	Phvul.001G021000	1783969-1784109	Chr01	1783969-1784105
INTRON_RETENTION	Phvul.001G021100	NA	Chr01	1792011-1792100
ALTERNATIVE_SPL	Phvul.001G021100	1793396-1793898	Chr01	1793423-1794323
RETAINED_EXON	Phvul.001G021100	NA	Chr01	1793423-1794323
INTRON_RETENTION	Phvul.001G021100	NA	Chr01	1794547-1794625
ALTERNATIVE_ACCEPTOR	Phvul.001G021200	1802204-1802613	Chr01	1802204-1802578
INTRON_RETENTION	Phvul.001G021200	NA	Chr01	1802922-1803442
NEW_INTRON	Phvul.001G021200	NA	Chr01	1804279-1804432
INTRON_RETENTION	Phvul.001G021200	NA	Chr01	1804432-1804523
INTRON_RETENTION	Phvul.001G021200	NA	Chr01	1805564-1805763
INTRON_RETENTION	Phvul.001G021200	NA	Chr01	1806281-1806368
INTRON_RETENTION	Phvul.001G021300	NA	Chr01	1813301-1813394
ALTERNATIVE_DONOR	Phvul.001G021400	1826142-1826506	Chr01	1826412-1826506
ALTERNATIVE_SPL	Phvul.001G021400	1826142-1826501	Chr01	1826412-1826506
INTRON_RETENTION	Phvul.001G021400	NA	Chr01	1826412-1826506
EXON_SKIPPING	Phvul.001G021400	1828168-1829440	Chr01	1828305-1828378
INTRON_RETENTION	Phvul.001G021400	NA	Chr01	1829734-1829843
EXON_SKIPPING	Phvul.001G021400	1829915-1830445	Chr01	1830310-1830353
ALTERNATIVE_ACCEPTOR	Phvul.001G021400	1830353-1830454	Chr01	1830353-1830445
INTRON_RETENTION	Phvul.001G021400	NA	Chr01	1830573-1830653
INTRON_RETENTION	Phvul.001G021400	NA	Chr01	1830754-1830904
INTRON_RETENTION	Phvul.001G021400	NA	Chr01	1831039-1831376
ALTERNATIVE_DONOR	Phvul.001G021800	1884575-1884831	Chr01	1884570-1884831
ALTERNATIVE_ACCEPTOR	Phvul.001G021800	1887293-1888078	Chr01	1887293-1888068
ALTERNATIVE_DONOR	Phvul.001G021900	1892579-1893549	Chr01	1892738-1893549
ALTERNATIVE_DONOR	Phvul.001G021900	1893163-1893549	Chr01	1892738-1893549
RETAINED_EXON	Phvul.001G021900	NA	Chr01	1892738-1893549
INTRON_RETENTION	Phvul.001G022000	NA	Chr01	1900423-1900528
INTRON_RETENTION	Phvul.001G022000	NA	Chr01	1901696-1901788
ALTERNATIVE_DONOR	Phvul.001G022100	1906615-1906778	Chr01	1906615-1906771
EXON_SKIPPING	Phvul.001G022100	1906877-1907507	Chr01	1907068-1907146
ALTERNATIVE_SPL	Phvul.001G022100	1907594-1907715	Chr01	1907593-1907714
ALTERNATIVE_ACCEPTOR	Phvul.001G022100	1907963-1908174	Chr01	1907962-1908174
EXON_SKIPPING	Phvul.001G022100	1908888-1909419	Chr01	1909079-1909383
EXON_SKIPPING	Phvul.001G022200	1937131-1937722	Chr01	1937413-1937627
ALTERNATIVE_ACCEPTOR	Phvul.001G022200	1937631-1937722	Chr01	1937627-1937722
INTRON_RETENTION	Phvul.001G022200	NA	Chr01	1937627-1937722
ALTERNATIVE_ACCEPTOR	Phvul.001G022200	1937840-1938527	Chr01	1937837-1938527
ALTERNATIVE_ACCEPTOR	Phvul.001G022300	1943132-1943395	Chr01	1943137-1943395
ALTERNATIVE_ACCEPTOR	Phvul.001G022300	1943453-1944856	Chr01	1943451-1944856
INTRON_RETENTION	Phvul.001G022300	NA	Chr01	1947040-1947116
ALTERNATIVE_DONOR	Phvul.001G022300	1947280-1947551	Chr01	1947280-1947585
ALTERNATIVE_ACCEPTOR	Phvul.001G022300	1948251-1948355	Chr01	1947807-1948355
ALTERNATIVE_DONOR	Phvul.001G022300	1947807-1948067	Chr01	1947807-1948355
RETAINED_EXON	Phvul.001G022300	NA	Chr01	1947807-1948355
INTRON_RETENTION	Phvul.001G022300	NA	Chr01	1949371-1949447
INTRON_RETENTION	Phvul.001G022500	NA	Chr01	1962349-1962424
ALTERNATIVE_SPL	Phvul.001G022600	1966994-1967084	Chr01	1966989-1967079
INTRON_RETENTION	Phvul.001G022600	NA	Chr01	1966989-1967079
ALTERNATIVE_SPL	Phvul.001G022600	1967123-1967209	Chr01	1967118-1967204
INTRON_RETENTION	Phvul.001G022600	NA	Chr01	1967118-1967204
EXON_SKIPPING	Phvul.001G022600	1967118-1967331	Chr01	1967204-1967240
NEW_INTRON	Phvul.001G022600	NA	Chr01	1968919-1969973
ALTERNATIVE_DONOR	Phvul.001G022600	1970657-1970979	Chr01	1970635-1970979
ALTERNATIVE_ACCEPTOR	Phvul.001G022600	1971210-1972175	Chr01	1971210-1972121
ALTERNATIVE_ACCEPTOR	Phvul.001G022600	1972256-1973493	Chr01	1972256-1973508
ALTERNATIVE_SPL	Phvul.001G022600	1973605-1973720	Chr01	1973602-1973717
EXON_SKIPPING	Phvul.001G022900	1996699-1997790	Chr01	1996915-1997240
ALTERNATIVE_ACCEPTOR	Phvul.001G022900	1997240-1997798	Chr01	1997240-1997790
ALTERNATIVE_ACCEPTOR	Phvul.001G023200	2036725-2038007	Chr01	2036704-2038007
EXON_SKIPPING	Phvul.001G023200	2038280-2038868	Chr01	2038355-2038444
ALTERNATIVE_ACCEPTOR	Phvul.001G023200	2038441-2038868	Chr01	2038444-2038868
ALTERNATIVE_SPL	Phvul.001G023300	2046318-2046445	Chr01	2046317-2046444
ALTERNATIVE_SPL	Phvul.001G023300	2046583-2046852	Chr01	2046581-2046853
INTRON_RETENTION	Phvul.001G023300	NA	Chr01	2046581-2046853
ALTERNATIVE_DONOR	Phvul.001G023300	2046951-2047691	Chr01	2046951-2047692
ALTERNATIVE_ACCEPTOR	Phvul.001G023300	2050275-2050993	Chr01	2049857-2050993
ALTERNATIVE_DONOR	Phvul.001G023300	2049857-2050152	Chr01	2049857-2050993
ALTERNATIVE_DONOR	Phvul.001G023300	2049857-2050170	Chr01	2049857-2050993
ALTERNATIVE_DONOR	Phvul.001G023300	2049857-2050257	Chr01	2049857-2050993
ALTERNATIVE_DONOR	Phvul.001G023300	2049857-2051078	Chr01	2049857-2050993
RETAINED_EXON	Phvul.001G023300	NA	Chr01	2049857-2050993
INTRON_RETENTION	Phvul.001G023400	NA	Chr01	2063578-2063665
ALTERNATIVE_ACCEPTOR	Phvul.001G023500	2070890-2071874	Chr01	2070905-2071874
INTRON_RETENTION	Phvul.001G023500	NA	Chr01	2070905-2071874
INTRON_RETENTION	Phvul.001G023500	NA	Chr01	2071963-2072041
INTRON_RETENTION	Phvul.001G023600	NA	Chr01	2080034-2080247
ALTERNATIVE_ACCEPTOR	Phvul.001G023800	2113213-2113312	Chr01	2113213-2113604
ALTERNATIVE_DONOR	Phvul.001G023800	2113208-2113604	Chr01	2113213-2113604
ALTERNATIVE_SPL	Phvul.001G023800	2113208-2113312	Chr01	2113213-2113604
EXON_SKIPPING	Phvul.001G023800	2113208-2115531	Chr01	2113604-2114719
INTRON_RETENTION	Phvul.001G023800	NA	Chr01	2115015-2115092
EXON_SKIPPING	Phvul.001G023800	2115015-2115531	Chr01	2115092-2115273
ALTERNATIVE_DONOR	Phvul.001G023800	2116661-2116928	Chr01	2116660-2116928
NEW_INTRON	Phvul.001G023800	NA	Chr01	2116928-2117602
ALTERNATIVE_ACCEPTOR	Phvul.001G024000	2125783-2125864	Chr01	2125783-2126647
ALTERNATIVE_DONOR	Phvul.001G024000	2126120-2126647	Chr01	2125783-2126647
RETAINED_EXON	Phvul.001G024000	NA	Chr01	2125783-2126647
INTRON_RETENTION	Phvul.001G024100	NA	Chr01	2131170-2131245
INTRON_RETENTION	Phvul.001G024100	NA	Chr01	2131372-2131547
INTRON_RETENTION	Phvul.001G024100	NA	Chr01	2132051-2132163
INTRON_RETENTION	Phvul.001G024100	NA	Chr01	2134205-2134482
INTRON_RETENTION	Phvul.001G024100	NA	Chr01	2134614-2134689
INTRON_RETENTION	Phvul.001G024100	NA	Chr01	2134761-2134847
ALTERNATIVE_ACCEPTOR	Phvul.001G024100	2136440-2136558	Chr01	2135376-2136558
RETAINED_EXON	Phvul.001G024100	NA	Chr01	2135376-2136558
INTRON_RETENTION	Phvul.001G024200	NA	Chr01	2155309-2155390
ALTERNATIVE_ACCEPTOR	Phvul.001G024200	2155931-2156480	Chr01	2155931-2156448
ALTERNATIVE_DONOR	Phvul.001G024200	2157788-2157880	Chr01	2157352-2157880
RETAINED_EXON	Phvul.001G024200	NA	Chr01	2157352-2157880
ALTERNATIVE_DONOR	Phvul.001G024200	2158519-2158717	Chr01	2158518-2158717
ALTERNATIVE_ACCEPTOR	Phvul.001G024200	2158804-2158964	Chr01	2158804-2158967
INTRON_RETENTION	Phvul.001G024200	NA	Chr01	2159422-2159502
INTRON_RETENTION	Phvul.001G024200	NA	Chr01	2159830-2159909
ALTERNATIVE_ACCEPTOR	Phvul.001G024200	2160409-2160775	Chr01	2160409-2160766
ALTERNATIVE_SPL	Phvul.001G024200	2160410-2160767	Chr01	2160409-2160766
INTRON_RETENTION	Phvul.001G024200	NA	Chr01	2161114-2161191
INTRON_RETENTION	Phvul.001G024200	NA	Chr01	2161288-2161369
INTRON_RETENTION	Phvul.001G024200	NA	Chr01	2163263-2163345
ALTERNATIVE_ACCEPTOR	Phvul.001G024200	2163671-2163883	Chr01	2163671-2163877
INTRON_RETENTION	Phvul.001G024500	NA	Chr01	2192254-2192363
INTRON_RETENTION	Phvul.001G024600	NA	Chr01	2196193-2196411
INTRON_RETENTION	Phvul.001G024600	NA	Chr01	2198027-2198125
INTRON_RETENTION	Phvul.001G024600	NA	Chr01	2199551-2199634
NEW_INTRON	Phvul.001G024700	NA	Chr01	2204880-2207282
ALTERNATIVE_ACCEPTOR	Phvul.001G024800	2213094-2215515	Chr01	2213094-2216817
ALTERNATIVE_ACCEPTOR	Phvul.001G024800	2213094-2214223	Chr01	2213094-2216817
ALTERNATIVE_DONOR	Phvul.001G024800	2215752-2216817	Chr01	2213094-2216817
RETAINED_EXON	Phvul.001G024800	NA	Chr01	2213094-2216817
ALTERNATIVE_DONOR	Phvul.001G024900	2227574-2227722	Chr01	2227606-2227722
INTRON_RETENTION	Phvul.001G024900	NA	Chr01	2227606-2227722
INTRON_RETENTION	Phvul.001G024900	NA	Chr01	2227852-2228094
INTRON_RETENTION	Phvul.001G025000	NA	Chr01	2253013-2253186
INTRON_RETENTION	Phvul.001G025200	NA	Chr01	2277990-2278266
NEW_INTRON	Phvul.001G025600	NA	Chr01	2317826-2318140
ALTERNATIVE_SPL	Phvul.001G025600	2320474-2320582	Chr01	2320472-2320580
ALTERNATIVE_SPL	Phvul.001G025600	2320473-2320581	Chr01	2320472-2320580
INTRON_RETENTION	Phvul.001G025600	NA	Chr01	2320656-2320746
INTRON_RETENTION	Phvul.001G025600	NA	Chr01	2321169-2321269
ALTERNATIVE_ACCEPTOR	Phvul.001G025700	2349730-2350361	Chr01	2350210-2350361
INTRON_RETENTION	Phvul.001G025700	NA	Chr01	2350210-2350361
INTRON_RETENTION	Phvul.001G025700	NA	Chr01	2350495-2350572
ALTERNATIVE_ACCEPTOR	Phvul.001G025700	2352080-2352185	Chr01	2352079-2352185
INTRON_RETENTION	Phvul.001G025700	NA	Chr01	2352079-2352185
INTRON_RETENTION	Phvul.001G025700	NA	Chr01	2352261-2352346
INTRON_RETENTION	Phvul.001G025700	NA	Chr01	2352744-2352835
EXON_SKIPPING	Phvul.001G025900	2372138-2373022	Chr01	2372412-2372759
INTRON_RETENTION	Phvul.001G026000	NA	Chr01	2381017-2381678
INTRON_RETENTION	Phvul.001G026000	NA	Chr01	2381858-2381968
ALTERNATIVE_DONOR	Phvul.001G026000	2382546-2382636	Chr01	2382546-2382652
ALTERNATIVE_SPL	Phvul.001G026000	2382547-2382653	Chr01	2382546-2382652
INTRON_RETENTION	Phvul.001G026200	NA	Chr01	2400608-2400743
INTRON_RETENTION	Phvul.001G026200	NA	Chr01	2400843-2400923
ALTERNATIVE_ACCEPTOR	Phvul.001G026200	2401081-2402289	Chr01	2401028-2402289
ALTERNATIVE_ACCEPTOR	Phvul.001G026200	2401012-2402289	Chr01	2401028-2402289
ALTERNATIVE_SPL	Phvul.001G026200	2401033-2402294	Chr01	2401028-2402289
INTRON_RETENTION	Phvul.001G026200	NA	Chr01	2401028-2402289
INTRON_RETENTION	Phvul.001G026300	NA	Chr01	2405515-2405584
INTRON_RETENTION	Phvul.001G026300	NA	Chr01	2405931-2406010
INTRON_RETENTION	Phvul.001G026300	NA	Chr01	2406066-2406143
ALTERNATIVE_ACCEPTOR	Phvul.001G026300	2406241-2406320	Chr01	2406198-2406320
INTRON_RETENTION	Phvul.001G026300	NA	Chr01	2406198-2406320
ALTERNATIVE_ACCEPTOR	Phvul.001G026300	2406843-2408804	Chr01	2406855-2408804
ALTERNATIVE_DONOR	Phvul.001G026300	2406855-2408323	Chr01	2406855-2408804
RETAINED_EXON	Phvul.001G026300	NA	Chr01	2406855-2408804
INTRON_RETENTION	Phvul.001G026300	NA	Chr01	2409730-2409829
ALTERNATIVE_ACCEPTOR	Phvul.001G026300	2409926-2410094	Chr01	2409930-2410094
INTRON_RETENTION	Phvul.001G026300	NA	Chr01	2409930-2410094
ALTERNATIVE_DONOR	Phvul.001G026300	2410632-2412168	Chr01	2410632-2412557
RETAINED_EXON	Phvul.001G026300	NA	Chr01	2410632-2412557
INTRON_RETENTION	Phvul.001G026300	NA	Chr01	2412659-2412767
ALTERNATIVE_ACCEPTOR	Phvul.001G026300	2412909-2413398	Chr01	2412838-2413398
ALTERNATIVE_ACCEPTOR	Phvul.001G026400	2417352-2417532	Chr01	2417352-2417564
INTRON_RETENTION	Phvul.001G026400	NA	Chr01	2417352-2417564
NEW_INTRON	Phvul.001G026400	NA	Chr01	2418927-2419582
ALTERNATIVE_ACCEPTOR	Phvul.001G026600	2437847-2437991	Chr01	2437847-2438290
RETAINED_EXON	Phvul.001G026600	NA	Chr01	2437847-2438290
ALTERNATIVE_ACCEPTOR	Phvul.001G026600	2439082-2439218	Chr01	2439082-2439214
INTRON_RETENTION	Phvul.001G026600	NA	Chr01	2441333-2441441
ALTERNATIVE_ACCEPTOR	Phvul.001G026900	2487121-2489475	Chr01	2487121-2489409
NEW_INTRON	Phvul.001G026900	NA	Chr01	2490945-2492716
ALTERNATIVE_SPL	Phvul.001G026900	2492718-2494477	Chr01	2492716-2494475
NEW_INTRON	Phvul.001G026900	NA	Chr01	2494839-2495436
ALTERNATIVE_ACCEPTOR	Phvul.001G026900	2497577-2498005	Chr01	2497577-2497999
INTRON_RETENTION	Phvul.001G026900	NA	Chr01	2497577-2497999
ALTERNATIVE_ACCEPTOR	Phvul.001G027200	2519986-2520124	Chr01	2520026-2520124
INTRON_RETENTION	Phvul.001G027200	NA	Chr01	2520679-2520762
ALTERNATIVE_SPL	Phvul.001G027400	2554581-2554699	Chr01	2554561-2555086
INTRON_RETENTION	Phvul.001G027400	NA	Chr01	2554561-2555086
ALTERNATIVE_SPL	Phvul.001G027500	2570057-2570165	Chr01	2569999-2570160
ALTERNATIVE_SPL	Phvul.001G027500	2570057-2570129	Chr01	2569999-2570160
EXON_SKIPPING	Phvul.001G027500	2570057-2571318	Chr01	2570160-2570522
EXON_SKIPPING	Phvul.001G027500	2570522-2571318	Chr01	2570666-2571015
INTRON_RETENTION	Phvul.001G027500	NA	Chr01	2571247-2571378
INTRON_RETENTION	Phvul.001G027500	NA	Chr01	2571487-2571519
ALTERNATIVE_ACCEPTOR	Phvul.001G027600	2575118-2575269	Chr01	2575118-2575341
ALTERNATIVE_ACCEPTOR	Phvul.001G027600	2576840-2576993	Chr01	2576840-2577240
RETAINED_EXON	Phvul.001G027600	NA	Chr01	2576840-2577240
INTRON_RETENTION	Phvul.001G027600	NA	Chr01	2577347-2577502
INTRON_RETENTION	Phvul.001G027600	NA	Chr01	2579381-2579539
INTRON_RETENTION	Phvul.001G027600	NA	Chr01	2579616-2579700
INTRON_RETENTION	Phvul.001G027600	NA	Chr01	2579750-2579856
ALTERNATIVE_DONOR	Phvul.001G027600	2580174-2580377	Chr01	2580173-2580377
ALTERNATIVE_ACCEPTOR	Phvul.001G027700	2584427-2584499	Chr01	2584427-2584611
ALTERNATIVE_DONOR	Phvul.001G027700	2584158-2584611	Chr01	2584427-2584611
ALTERNATIVE_SPL	Phvul.001G027700	2584158-2584594	Chr01	2584427-2584611
INTRON_RETENTION	Phvul.001G027700	NA	Chr01	2584427-2584611
ALTERNATIVE_ACCEPTOR	Phvul.001G027700	2584879-2585009	Chr01	2584879-2585005
INTRON_RETENTION	Phvul.001G027700	NA	Chr01	2584879-2585005
ALTERNATIVE_DONOR	Phvul.001G027700	2585157-2585500	Chr01	2585263-2585500
INTRON_RETENTION	Phvul.001G027700	NA	Chr01	2585263-2585500
ALTERNATIVE_DONOR	Phvul.001G027700	2586724-2587075	Chr01	2586722-2587075
INTRON_RETENTION	Phvul.001G027700	NA	Chr01	2587222-2587343
ALTERNATIVE_ACCEPTOR	Phvul.001G027800	2589009-2589526	Chr01	2588717-2589526
ALTERNATIVE_ACCEPTOR	Phvul.001G027800	2588780-2589526	Chr01	2588717-2589526
ALTERNATIVE_DONOR	Phvul.001G027800	2589953-2590609	Chr01	2589953-2590921
ALTERNATIVE_DONOR	Phvul.001G027800	2589953-2590800	Chr01	2589953-2590921
INTRON_RETENTION	Phvul.001G027900	NA	Chr01	2592530-2593169
INTRON_RETENTION	Phvul.001G027900	NA	Chr01	2594232-2594304
ALTERNATIVE_ACCEPTOR	Phvul.001G028200	2617554-2617970	Chr01	2617554-2617945
ALTERNATIVE_DONOR	Phvul.001G028200	2617795-2617945	Chr01	2617554-2617945
ALTERNATIVE_DONOR	Phvul.001G028200	2617670-2617945	Chr01	2617554-2617945
RETAINED_EXON	Phvul.001G028200	NA	Chr01	2617554-2617945
INTRON_RETENTION	Phvul.001G028200	NA	Chr01	2618675-2618764
INTRON_RETENTION	Phvul.001G028300	NA	Chr01	2621149-2621788
NEW_INTRON	Phvul.001G028600	NA	Chr01	2640447-2641118
INTRON_RETENTION	Phvul.001G028600	NA	Chr01	2641118-2641336
EXON_SKIPPING	Phvul.001G028700	2646419-2646719	Chr01	2646507-2646607
INTRON_RETENTION	Phvul.001G028700	NA	Chr01	2648627-2648720
INTRON_RETENTION	Phvul.001G028700	NA	Chr01	2649380-2649462
INTRON_RETENTION	Phvul.001G028700	NA	Chr01	2649613-2649713
INTRON_RETENTION	Phvul.001G028800	NA	Chr01	2663897-2663993
ALTERNATIVE_SPL	Phvul.001G028800	2664059-2664262	Chr01	2664076-2664200
INTRON_RETENTION	Phvul.001G028800	NA	Chr01	2664275-2664372
NEW_INTRON	Phvul.001G028800	NA	Chr01	2664372-2664755
ALTERNATIVE_ACCEPTOR	Phvul.001G028900	2666486-2666999	Chr01	2666485-2666999
ALTERNATIVE_DONOR	Phvul.001G028900	2669257-2669532	Chr01	2669257-2669471
ALTERNATIVE_ACCEPTOR	Phvul.001G028900	2670622-2672371	Chr01	2669624-2672371
ALTERNATIVE_ACCEPTOR	Phvul.001G028900	2671581-2672371	Chr01	2669624-2672371
ALTERNATIVE_ACCEPTOR	Phvul.001G028900	2671587-2672371	Chr01	2669624-2672371
ALTERNATIVE_DONOR	Phvul.001G028900	2669624-2670330	Chr01	2669624-2672371
ALTERNATIVE_DONOR	Phvul.001G028900	2669624-2670518	Chr01	2669624-2672371
ALTERNATIVE_DONOR	Phvul.001G028900	2669624-2671129	Chr01	2669624-2672371
ALTERNATIVE_SPL	Phvul.001G028900	2669640-2670330	Chr01	2669624-2672371
RETAINED_EXON	Phvul.001G028900	NA	Chr01	2669624-2672371
ALTERNATIVE_DONOR	Phvul.001G028900	2673066-2673399	Chr01	2673066-2673161
INTRON_RETENTION	Phvul.001G028900	NA	Chr01	2673066-2673161
ALTERNATIVE_DONOR	Phvul.001G028900	2673461-2673845	Chr01	2673461-2673817
ALTERNATIVE_ACCEPTOR	Phvul.001G029000	2678335-2679407	Chr01	2678215-2679407
RETAINED_EXON	Phvul.001G029000	NA	Chr01	2678215-2679407
INTRON_RETENTION	Phvul.001G029000	NA	Chr01	2679553-2679653
ALTERNATIVE_DONOR	Phvul.001G029000	2682154-2682654	Chr01	2682154-2682873
ALTERNATIVE_SPL	Phvul.001G029000	2683204-2683288	Chr01	2683202-2683286
INTRON_RETENTION	Phvul.001G029000	NA	Chr01	2683202-2683286
ALTERNATIVE_ACCEPTOR	Phvul.001G029200	2699801-2700167	Chr01	2699805-2700167
INTRON_RETENTION	Phvul.001G029200	NA	Chr01	2699805-2700167
ALTERNATIVE_DONOR	Phvul.001G029400	2711326-2711696	Chr01	2710775-2711696
ALTERNATIVE_DONOR	Phvul.001G029400	2711354-2711696	Chr01	2710775-2711696
ALTERNATIVE_DONOR	Phvul.001G029400	2711524-2711696	Chr01	2710775-2711696
RETAINED_EXON	Phvul.001G029400	NA	Chr01	2710775-2711696
ALTERNATIVE_ACCEPTOR	Phvul.001G029400	2713070-2713721	Chr01	2713070-2713708
INTRON_RETENTION	Phvul.001G029600	NA	Chr01	2735764-2735860
INTRON_RETENTION	Phvul.001G029600	NA	Chr01	2735927-2736029
ALTERNATIVE_ACCEPTOR	Phvul.001G029600	2736097-2736191	Chr01	2736097-2736184
ALTERNATIVE_ACCEPTOR	Phvul.001G029600	2737221-2737282	Chr01	2737221-2737293
INTRON_RETENTION	Phvul.001G029600	NA	Chr01	2737221-2737293
ALTERNATIVE_DONOR	Phvul.001G029600	2737618-2737786	Chr01	2737617-2737786
EXON_SKIPPING	Phvul.001G029600	2738079-2739104	Chr01	2738583-2738675
ALTERNATIVE_ACCEPTOR	Phvul.001G029600	2738675-2739107	Chr01	2738675-2739104
EXON_SKIPPING	Phvul.001G029600	2738675-2739353	Chr01	2739104-2739259
INTRON_RETENTION	Phvul.001G029600	NA	Chr01	2739610-2740484
ALTERNATIVE_ACCEPTOR	Phvul.001G029700	2746932-2747026	Chr01	2746932-2747020
INTRON_RETENTION	Phvul.001G029700	NA	Chr01	2746932-2747020
INTRON_RETENTION	Phvul.001G029700	NA	Chr01	2747099-2747332
INTRON_RETENTION	Phvul.001G030300	NA	Chr01	2783251-2783332
INTRON_RETENTION	Phvul.001G030300	NA	Chr01	2783401-2783490
INTRON_RETENTION	Phvul.001G030300	NA	Chr01	2784100-2784192
ALTERNATIVE_DONOR	Phvul.001G030600	2821253-2821402	Chr01	2818660-2821402
INTRON_RETENTION	Phvul.001G030600	NA	Chr01	2818660-2821402
INTRON_RETENTION	Phvul.001G030700	NA	Chr01	2824952-2825041
INTRON_RETENTION	Phvul.001G031000	NA	Chr01	2849958-2850668
ALTERNATIVE_DONOR	Phvul.001G031000	2851908-2852100	Chr01	2851908-2852619
ALTERNATIVE_DONOR	Phvul.001G031000	2851908-2852142	Chr01	2851908-2852619
RETAINED_EXON	Phvul.001G031000	NA	Chr01	2851908-2852619
INTRON_RETENTION	Phvul.001G031100	NA	Chr01	2880524-2880609
INTRON_RETENTION	Phvul.001G031200	NA	Chr01	2909891-2910055
INTRON_RETENTION	Phvul.001G031200	NA	Chr01	2910249-2910323
INTRON_RETENTION	Phvul.001G031200	NA	Chr01	2910396-2910483
ALTERNATIVE_DONOR	Phvul.001G031200	2910704-2911084	Chr01	2910702-2911084
NEW_INTRON	Phvul.001G031300	NA	Chr01	2946398-2948120
INTRON_RETENTION	Phvul.001G031300	NA	Chr01	2948120-2948425
INTRON_RETENTION	Phvul.001G031300	NA	Chr01	2948658-2948758
EXON_SKIPPING	Phvul.001G031300	2949005-2949307	Chr01	2949148-2949219
INTRON_RETENTION	Phvul.001G031300	NA	Chr01	2949219-2949307
INTRON_RETENTION	Phvul.001G031300	NA	Chr01	2949811-2949907
NEW_INTRON	Phvul.001G031400	NA	Chr01	2952661-2953661
INTRON_RETENTION	Phvul.001G031500	NA	Chr01	2959808-2959901
ALTERNATIVE_DONOR	Phvul.001G031600	2986698-2986863	Chr01	2985655-2986863
RETAINED_EXON	Phvul.001G031600	NA	Chr01	2985655-2986863
INTRON_RETENTION	Phvul.001G031600	NA	Chr01	2988851-2988937
ALTERNATIVE_ACCEPTOR	Phvul.001G031700	2996164-2996248	Chr01	2996166-2996248
INTRON_RETENTION	Phvul.001G031700	NA	Chr01	2996166-2996248
ALTERNATIVE_SPL	Phvul.001G031700	2996308-2997009	Chr01	2996305-2997006
ALTERNATIVE_ACCEPTOR	Phvul.001G031700	2999175-2999897	Chr01	2999183-2999897
ALTERNATIVE_DONOR	Phvul.001G031800	3002671-3002798	Chr01	3002708-3002798
ALTERNATIVE_DONOR	Phvul.001G031800	3002699-3002798	Chr01	3002708-3002798
INTRON_RETENTION	Phvul.001G031800	NA	Chr01	3002708-3002798
INTRON_RETENTION	Phvul.001G031800	NA	Chr01	3002837-3002930
ALTERNATIVE_SPL	Phvul.001G031800	3005387-3005829	Chr01	3005385-3005827
NEW_INTRON	Phvul.001G031900	NA	Chr01	3010493-3010910
NEW_INTRON	Phvul.001G031900	NA	Chr01	3012146-3012504
ALTERNATIVE_ACCEPTOR	Phvul.001G031900	3012504-3012740	Chr01	3012504-3012742
ALTERNATIVE_ACCEPTOR	Phvul.001G031900	3013359-3013519	Chr01	3013359-3013457
ALTERNATIVE_DONOR	Phvul.001G031900	3013360-3013457	Chr01	3013359-3013457
INTRON_RETENTION	Phvul.001G031900	NA	Chr01	3013359-3013457
NEW_INTRON	Phvul.001G031900	NA	Chr01	3016605-3016903
ALTERNATIVE_ACCEPTOR	Phvul.001G031900	3016903-3017540	Chr01	3016903-3017472
ALTERNATIVE_DONOR	Phvul.001G031900	3016770-3017472	Chr01	3016903-3017472
INTRON_RETENTION	Phvul.001G031900	NA	Chr01	3019476-3019563
ALTERNATIVE_ACCEPTOR	Phvul.001G031900	3019743-3020032	Chr01	3019743-3020302
ALTERNATIVE_ACCEPTOR	Phvul.001G031900	3019743-3020029	Chr01	3019743-3020302
ALTERNATIVE_DONOR	Phvul.001G031900	3020120-3020302	Chr01	3019743-3020302
RETAINED_EXON	Phvul.001G031900	NA	Chr01	3019743-3020302
INTRON_RETENTION	Phvul.001G032100	NA	Chr01	3032498-3032768
ALTERNATIVE_ACCEPTOR	Phvul.001G032200	3082592-3082838	Chr01	3080317-3082838
INTRON_RETENTION	Phvul.001G032200	NA	Chr01	3080317-3082838
ALTERNATIVE_ACCEPTOR	Phvul.001G032300	3122441-3122937	Chr01	3122439-3122937
ALTERNATIVE_SPL	Phvul.001G032300	3122440-3122938	Chr01	3122439-3122937
ALTERNATIVE_DONOR	Phvul.001G032300	3123829-3124097	Chr01	3123829-3124035
EXON_SKIPPING	Phvul.001G032300	3125227-3126917	Chr01	3126095-3126279
EXON_SKIPPING	Phvul.001G032300	3125227-3126389	Chr01	3126095-3126279
INTRON_RETENTION	Phvul.001G032300	NA	Chr01	3126279-3126389
EXON_SKIPPING	Phvul.001G032300	3126279-3126917	Chr01	3126389-3126459
INTRON_RETENTION	Phvul.001G032300	NA	Chr01	3126459-3126917
INTRON_RETENTION	Phvul.001G032400	NA	Chr01	3131889-3131978
INTRON_RETENTION	Phvul.001G032400	NA	Chr01	3132345-3133128
ALTERNATIVE_ACCEPTOR	Phvul.001G032500	3135759-3135866	Chr01	3135758-3135866
ALTERNATIVE_DONOR	Phvul.001G032500	3135967-3136103	Chr01	3135967-3136098
ALTERNATIVE_DONOR	Phvul.001G032500	3135967-3136060	Chr01	3135967-3136098
RETAINED_EXON	Phvul.001G032500	NA	Chr01	3135967-3136098
ALTERNATIVE_ACCEPTOR	Phvul.001G032500	3138650-3138736	Chr01	3138648-3138736
ALTERNATIVE_DONOR	Phvul.001G032500	3138648-3138742	Chr01	3138648-3138736
INTRON_RETENTION	Phvul.001G032500	NA	Chr01	3138648-3138736
ALTERNATIVE_ACCEPTOR	Phvul.001G032500	3138776-3138911	Chr01	3138783-3138911
INTRON_RETENTION	Phvul.001G032500	NA	Chr01	3138783-3138911
ALTERNATIVE_ACCEPTOR	Phvul.001G032500	3139080-3139234	Chr01	3139069-3139234
ALTERNATIVE_ACCEPTOR	Phvul.001G032500	3142174-3142623	Chr01	3139305-3142623
RETAINED_EXON	Phvul.001G032500	NA	Chr01	3139305-3142623
INTRON_RETENTION	Phvul.001G032600	NA	Chr01	3147304-3148050
EXON_SKIPPING	Phvul.001G032700	3156946-3157491	Chr01	3157097-3157148
ALTERNATIVE_DONOR	Phvul.001G032700	3157356-3157491	Chr01	3157148-3157491
RETAINED_EXON	Phvul.001G032700	NA	Chr01	3157148-3157491
ALTERNATIVE_ACCEPTOR	Phvul.001G032700	3159803-3161911	Chr01	3159803-3161899
NEW_INTRON	Phvul.001G032700	NA	Chr01	3163342-3164006
INTRON_RETENTION	Phvul.001G032800	NA	Chr01	3165141-3165494
ALTERNATIVE_ACCEPTOR	Phvul.001G032800	3165667-3165791	Chr01	3165623-3165791
RETAINED_EXON	Phvul.001G032800	NA	Chr01	3165623-3165791
ALTERNATIVE_DONOR	Phvul.001G032800	3166381-3166515	Chr01	3166381-3166523
INTRON_RETENTION	Phvul.001G032800	NA	Chr01	3166381-3166523
INTRON_RETENTION	Phvul.001G032800	NA	Chr01	3167798-3167987
INTRON_RETENTION	Phvul.001G032900	NA	Chr01	3180297-3181605
ALTERNATIVE_ACCEPTOR	Phvul.001G033000	3188579-3188658	Chr01	3188597-3188658
NEW_INTRON	Phvul.001G033100	NA	Chr01	3195033-3195238
ALTERNATIVE_ACCEPTOR	Phvul.001G033300	3211641-3212633	Chr01	3211641-3212636
ALTERNATIVE_ACCEPTOR	Phvul.001G033300	3211641-3212514	Chr01	3211641-3212636
ALTERNATIVE_DONOR	Phvul.001G033300	3211646-3212636	Chr01	3211641-3212636
ALTERNATIVE_DONOR	Phvul.001G033300	3212530-3212636	Chr01	3211641-3212636
ALTERNATIVE_SPL	Phvul.001G033300	3212530-3212633	Chr01	3211641-3212636
RETAINED_EXON	Phvul.001G033300	NA	Chr01	3211641-3212636
ALTERNATIVE_DONOR	Phvul.001G033300	3213999-3214574	Chr01	3212745-3214574
RETAINED_EXON	Phvul.001G033300	NA	Chr01	3212745-3214574
ALTERNATIVE_DONOR	Phvul.001G033300	3216537-3217369	Chr01	3216525-3217369
INTRON_RETENTION	Phvul.001G033500	NA	Chr01	3230936-3231203
INTRON_RETENTION	Phvul.001G033500	NA	Chr01	3232001-3232145
ALTERNATIVE_SPL	Phvul.001G033500	3233563-3233646	Chr01	3233562-3233645
INTRON_RETENTION	Phvul.001G033500	NA	Chr01	3233562-3233645
ALTERNATIVE_DONOR	Phvul.001G033700	3257191-3257539	Chr01	3257004-3257539
RETAINED_EXON	Phvul.001G033700	NA	Chr01	3257004-3257539
INTRON_RETENTION	Phvul.001G033700	NA	Chr01	3257811-3257945
INTRON_RETENTION	Phvul.001G033800	NA	Chr01	3259997-3260279
EXON_SKIPPING	Phvul.001G033800	3259997-3260672	Chr01	3260279-3260393
NEW_INTRON	Phvul.001G033800	NA	Chr01	3260672-3261007
ALTERNATIVE_ACCEPTOR	Phvul.001G034000	3294955-3296159	Chr01	3294955-3296251
ALTERNATIVE_ACCEPTOR	Phvul.001G034000	3294955-3296207	Chr01	3294955-3296251
ALTERNATIVE_ACCEPTOR	Phvul.001G034000	3294955-3296264	Chr01	3294955-3296251
RETAINED_EXON	Phvul.001G034000	NA	Chr01	3294955-3296251
EXON_SKIPPING	Phvul.001G034000	3294955-3296974	Chr01	3296251-3296303
ALTERNATIVE_ACCEPTOR	Phvul.001G034000	3296303-3296741	Chr01	3296303-3296974
ALTERNATIVE_ACCEPTOR	Phvul.001G034000	3296303-3296382	Chr01	3296303-3296974
ALTERNATIVE_DONOR	Phvul.001G034000	3296846-3296974	Chr01	3296303-3296974
INTRON_RETENTION	Phvul.001G034000	NA	Chr01	3296303-3296974
RETAINED_EXON	Phvul.001G034000	NA	Chr01	3296303-3296974
INTRON_RETENTION	Phvul.001G034000	NA	Chr01	3297140-3297227
ALTERNATIVE_ACCEPTOR	Phvul.001G034100	3308206-3308825	Chr01	3308206-3308808
ALTERNATIVE_ACCEPTOR	Phvul.001G034100	3308905-3309028	Chr01	3308905-3309039
INTRON_RETENTION	Phvul.001G034100	NA	Chr01	3308905-3309039
INTRON_RETENTION	Phvul.001G034100	NA	Chr01	3309367-3309445
INTRON_RETENTION	Phvul.001G034100	NA	Chr01	3309531-3309615
ALTERNATIVE_ACCEPTOR	Phvul.001G034100	3309832-3309914	Chr01	3309832-3310057
ALTERNATIVE_DONOR	Phvul.001G034100	3309981-3310057	Chr01	3309832-3310057
INTRON_RETENTION	Phvul.001G034100	NA	Chr01	3309832-3310057
RETAINED_EXON	Phvul.001G034100	NA	Chr01	3309832-3310057
INTRON_RETENTION	Phvul.001G034100	NA	Chr01	3310112-3310380
INTRON_RETENTION	Phvul.001G034100	NA	Chr01	3310515-3310602
ALTERNATIVE_SPL	Phvul.001G034200	3312577-3313048	Chr01	3312576-3313047
INTRON_RETENTION	Phvul.001G034200	NA	Chr01	3314942-3315182
EXON_SKIPPING	Phvul.001G034200	3314942-3315548	Chr01	3315182-3315243
ALTERNATIVE_DONOR	Phvul.001G034200	3315243-3315447	Chr01	3315243-3315548
EXON_SKIPPING	Phvul.001G034400	3330164-3331419	Chr01	3330741-3330785
EXON_SKIPPING	Phvul.001G034400	3330785-3331557	Chr01	3331419-3331496
INTRON_RETENTION	Phvul.001G034400	NA	Chr01	3331496-3331582
ALTERNATIVE_ACCEPTOR	Phvul.001G034400	3332081-3332860	Chr01	3332086-3332860
ALTERNATIVE_ACCEPTOR	Phvul.001G034400	3334528-3336406	Chr01	3333222-3336406
ALTERNATIVE_DONOR	Phvul.001G034400	3333222-3334492	Chr01	3333222-3336406
RETAINED_EXON	Phvul.001G034400	NA	Chr01	3333222-3336406
ALTERNATIVE_DONOR	Phvul.001G034400	3336890-3337864	Chr01	3336890-3337879
INTRON_RETENTION	Phvul.001G034400	NA	Chr01	3337962-3338052
EXON_SKIPPING	Phvul.001G034400	3338689-3338945	Chr01	3338791-3338866
ALTERNATIVE_ACCEPTOR	Phvul.001G034400	3338831-3338945	Chr01	3338866-3338945
ALTERNATIVE_ACCEPTOR	Phvul.001G034400	3339008-3339099	Chr01	3339006-3339099
INTRON_RETENTION	Phvul.001G034400	NA	Chr01	3339006-3339099
EXON_SKIPPING	Phvul.001G034400	3339162-3340032	Chr01	3339247-3339305
ALTERNATIVE_SPL	Phvul.001G034400	3339308-3340035	Chr01	3339305-3340032
ALTERNATIVE_ACCEPTOR	Phvul.001G034400	3340076-3340454	Chr01	3340075-3340454
ALTERNATIVE_ACCEPTOR	Phvul.001G034400	3340077-3340454	Chr01	3340075-3340454
INTRON_RETENTION	Phvul.001G034500	NA	Chr01	3347758-3347928
INTRON_RETENTION	Phvul.001G034500	NA	Chr01	3349907-3349999
EXON_SKIPPING	Phvul.001G034500	3349945-3351541	Chr01	3349999-3350043
INTRON_RETENTION	Phvul.001G034500	NA	Chr01	3351732-3351801
ALTERNATIVE_ACCEPTOR	Phvul.001G034500	3351968-3352039	Chr01	3351967-3352039
INTRON_RETENTION	Phvul.001G034500	NA	Chr01	3351967-3352039
ALTERNATIVE_SPL	Phvul.001G034500	3352109-3352357	Chr01	3352107-3352355
INTRON_RETENTION	Phvul.001G034500	NA	Chr01	3352107-3352355
INTRON_RETENTION	Phvul.001G034500	NA	Chr01	3353248-3353320
ALTERNATIVE_ACCEPTOR	Phvul.001G034500	3353451-3353548	Chr01	3353454-3353548
INTRON_RETENTION	Phvul.001G034500	NA	Chr01	3353454-3353548
ALTERNATIVE_ACCEPTOR	Phvul.001G034600	3357423-3357994	Chr01	3357423-3357984
ALTERNATIVE_DONOR	Phvul.001G034600	3359700-3360937	Chr01	3359699-3360937
EXON_SKIPPING	Phvul.001G034600	3359699-3361892	Chr01	3360937-3361045
ALTERNATIVE_SPL	Phvul.001G034600	3361197-3361893	Chr01	3361196-3361892
ALTERNATIVE_DONOR	Phvul.001G034600	3362117-3362254	Chr01	3362167-3362254
ALTERNATIVE_ACCEPTOR	Phvul.001G034700	3364626-3364745	Chr01	3364626-3364752
INTRON_RETENTION	Phvul.001G034700	NA	Chr01	3364626-3364752
ALTERNATIVE_ACCEPTOR	Phvul.001G034700	3364822-3364895	Chr01	3364822-3364892
INTRON_RETENTION	Phvul.001G034700	NA	Chr01	3364822-3364892
NEW_INTRON	Phvul.001G034700	NA	Chr01	3366748-3367362
INTRON_RETENTION	Phvul.001G035100	NA	Chr01	3384543-3384624
ALTERNATIVE_ACCEPTOR	Phvul.001G035100	3384674-3384788	Chr01	3384673-3384788
ALTERNATIVE_ACCEPTOR	Phvul.001G035100	3386968-3388322	Chr01	3384856-3388322
ALTERNATIVE_ACCEPTOR	Phvul.001G035100	3386982-3388322	Chr01	3384856-3388322
ALTERNATIVE_DONOR	Phvul.001G035100	3384856-3386723	Chr01	3384856-3388322
INTRON_RETENTION	Phvul.001G035100	NA	Chr01	3384856-3388322
RETAINED_EXON	Phvul.001G035100	NA	Chr01	3384856-3388322
INTRON_RETENTION	Phvul.001G035100	NA	Chr01	3388420-3388814
INTRON_RETENTION	Phvul.001G035100	NA	Chr01	3389249-3389330
ALTERNATIVE_SPL	Phvul.001G035100	3390201-3390665	Chr01	3390196-3390660
ALTERNATIVE_ACCEPTOR	Phvul.001G035100	3391903-3392359	Chr01	3391756-3392359
RETAINED_EXON	Phvul.001G035100	NA	Chr01	3391756-3392359
ALTERNATIVE_SPL	Phvul.001G035200	3395329-3395629	Chr01	3395328-3395628
ALTERNATIVE_ACCEPTOR	Phvul.001G035300	3404090-3405380	Chr01	3404090-3405382
ALTERNATIVE_SPL	Phvul.001G035300	3404095-3405387	Chr01	3404090-3405382
ALTERNATIVE_SPL	Phvul.001G035300	3404092-3405384	Chr01	3404090-3405382
INTRON_RETENTION	Phvul.001G035500	NA	Chr01	3413194-3413291
INTRON_RETENTION	Phvul.001G035500	NA	Chr01	3415692-3415771
INTRON_RETENTION	Phvul.001G035500	NA	Chr01	3415871-3415954
INTRON_RETENTION	Phvul.001G035500	NA	Chr01	3416031-3416114
ALTERNATIVE_SPL	Phvul.001G035600	3426297-3426754	Chr01	3426296-3426753
INTRON_RETENTION	Phvul.001G035600	NA	Chr01	3426296-3426753
EXON_SKIPPING	Phvul.001G035600	3427112-3428083	Chr01	3427693-3427942
ALTERNATIVE_ACCEPTOR	Phvul.001G035800	3440002-3441799	Chr01	3440113-3441799
ALTERNATIVE_ACCEPTOR	Phvul.001G035800	3442389-3442905	Chr01	3442403-3442905
INTRON_RETENTION	Phvul.001G035800	NA	Chr01	3442944-3443025
ALTERNATIVE_ACCEPTOR	Phvul.001G036000	3455579-3456736	Chr01	3454844-3456736
RETAINED_EXON	Phvul.001G036000	NA	Chr01	3454844-3456736
NEW_INTRON	Phvul.001G036100	NA	Chr01	3462065-3463329
INTRON_RETENTION	Phvul.001G036200	NA	Chr01	3470140-3470773
NEW_INTRON	Phvul.001G036200	NA	Chr01	3470773-3472780
INTRON_RETENTION	Phvul.001G036300	NA	Chr01	3484359-3484471
ALTERNATIVE_DONOR	Phvul.001G036300	3484564-3484940	Chr01	3484564-3484954
ALTERNATIVE_SPL	Phvul.001G036300	3485119-3485894	Chr01	3485118-3485893
INTRON_RETENTION	Phvul.001G036300	NA	Chr01	3485118-3485893
ALTERNATIVE_ACCEPTOR	Phvul.001G036300	3486197-3487337	Chr01	3486014-3487337
ALTERNATIVE_DONOR	Phvul.001G036300	3486014-3486128	Chr01	3486014-3487337
RETAINED_EXON	Phvul.001G036300	NA	Chr01	3486014-3487337
ALTERNATIVE_DONOR	Phvul.001G036500	3513822-3513915	Chr01	3513822-3514042
ALTERNATIVE_DONOR	Phvul.001G036500	3513822-3513945	Chr01	3513822-3514042
RETAINED_EXON	Phvul.001G036500	NA	Chr01	3513822-3514042
NEW_INTRON	Phvul.001G036500	NA	Chr01	3514042-3514355
INTRON_RETENTION	Phvul.001G036700	NA	Chr01	3529882-3529965
INTRON_RETENTION	Phvul.001G036700	NA	Chr01	3530428-3530521
INTRON_RETENTION	Phvul.001G036700	NA	Chr01	3530679-3530785
INTRON_RETENTION	Phvul.001G036700	NA	Chr01	3531647-3531980
INTRON_RETENTION	Phvul.001G036700	NA	Chr01	3531988-3532133
INTRON_RETENTION	Phvul.001G036800	NA	Chr01	3535978-3536172
ALTERNATIVE_SPL	Phvul.001G036800	3536184-3536557	Chr01	3536180-3536553
INTRON_RETENTION	Phvul.001G036800	NA	Chr01	3537944-3538034
INTRON_RETENTION	Phvul.001G036800	NA	Chr01	3538272-3538360
INTRON_RETENTION	Phvul.001G036800	NA	Chr01	3538450-3538529
INTRON_RETENTION	Phvul.001G036900	NA	Chr01	3547570-3548110
ALTERNATIVE_DONOR	Phvul.001G037000	3564100-3564845	Chr01	3564093-3564845
ALTERNATIVE_ACCEPTOR	Phvul.001G037000	3565750-3565987	Chr01	3565750-3565829
ALTERNATIVE_ACCEPTOR	Phvul.001G037000	3565750-3565832	Chr01	3565750-3565829
INTRON_RETENTION	Phvul.001G037000	NA	Chr01	3565750-3565829
ALTERNATIVE_DONOR	Phvul.001G037100	3580400-3580877	Chr01	3580097-3580877
RETAINED_EXON	Phvul.001G037100	NA	Chr01	3580097-3580877
ALTERNATIVE_ACCEPTOR	Phvul.001G037200	3586510-3587129	Chr01	3586312-3587129
ALTERNATIVE_DONOR	Phvul.001G037200	3586312-3586399	Chr01	3586312-3587129
RETAINED_EXON	Phvul.001G037200	NA	Chr01	3586312-3587129
INTRON_RETENTION	Phvul.001G037200	NA	Chr01	3587915-3588017
INTRON_RETENTION	Phvul.001G037400	NA	Chr01	3601895-3602023
ALTERNATIVE_SPL	Phvul.001G037400	3602057-3602539	Chr01	3602053-3602535
INTRON_RETENTION	Phvul.001G037400	NA	Chr01	3602880-3602961
ALTERNATIVE_DONOR	Phvul.001G037500	3605910-3606713	Chr01	3605910-3606661
ALTERNATIVE_DONOR	Phvul.001G037500	3608206-3608855	Chr01	3608206-3608859
EXON_SKIPPING	Phvul.001G037500	3608206-3609392	Chr01	3608859-3608947
ALTERNATIVE_ACCEPTOR	Phvul.001G037500	3608949-3609397	Chr01	3608947-3609397
ALTERNATIVE_DONOR	Phvul.001G037500	3608947-3609392	Chr01	3608947-3609397
ALTERNATIVE_DONOR	Phvul.001G037500	3609741-3610013	Chr01	3609741-3610051
INTRON_RETENTION	Phvul.001G037500	NA	Chr01	3609741-3610051
INTRON_RETENTION	Phvul.001G037700	NA	Chr01	3643778-3643872
INTRON_RETENTION	Phvul.001G037700	NA	Chr01	3643974-3644267
INTRON_RETENTION	Phvul.001G037700	NA	Chr01	3645132-3645220
INTRON_RETENTION	Phvul.001G037700	NA	Chr01	3645294-3645383
INTRON_RETENTION	Phvul.001G037700	NA	Chr01	3645616-3645719
INTRON_RETENTION	Phvul.001G037900	NA	Chr01	3653829-3654612
NEW_INTRON	Phvul.001G038000	NA	Chr01	3656474-3657028
ALTERNATIVE_DONOR	Phvul.001G038000	3658047-3659524	Chr01	3658047-3664343
RETAINED_EXON	Phvul.001G038000	NA	Chr01	3658047-3664343
ALTERNATIVE_ACCEPTOR	Phvul.001G038000	3664542-3664617	Chr01	3664549-3664617
INTRON_RETENTION	Phvul.001G038000	NA	Chr01	3664549-3664617
ALTERNATIVE_SPL	Phvul.001G038000	3664717-3664825	Chr01	3664716-3664824
INTRON_RETENTION	Phvul.001G038000	NA	Chr01	3664716-3664824
ALTERNATIVE_DONOR	Phvul.001G038400	3808559-3808645	Chr01	3808559-3808981
INTRON_RETENTION	Phvul.001G038400	NA	Chr01	3809000-3809060
ALTERNATIVE_ACCEPTOR	Phvul.001G038400	3809325-3809637	Chr01	3809324-3809637
INTRON_RETENTION	Phvul.001G038400	NA	Chr01	3809762-3809875
INTRON_RETENTION	Phvul.001G038400	NA	Chr01	3809948-3810040
INTRON_RETENTION	Phvul.001G038400	NA	Chr01	3810111-3810208
INTRON_RETENTION	Phvul.001G038400	NA	Chr01	3810903-3810978
ALTERNATIVE_DONOR	Phvul.001G038400	3811049-3811140	Chr01	3811049-3811124
INTRON_RETENTION	Phvul.001G038400	NA	Chr01	3811049-3811124
ALTERNATIVE_DONOR	Phvul.001G038400	3812582-3812672	Chr01	3812582-3812667
INTRON_RETENTION	Phvul.001G038400	NA	Chr01	3812582-3812667
ALTERNATIVE_DONOR	Phvul.001G038400	3812885-3812970	Chr01	3812885-3812971
INTRON_RETENTION	Phvul.001G038400	NA	Chr01	3812885-3812971
EXON_SKIPPING	Phvul.001G038400	3812885-3813142	Chr01	3812971-3813042
INTRON_RETENTION	Phvul.001G038400	NA	Chr01	3813718-3813789
INTRON_RETENTION	Phvul.001G038600	NA	Chr01	3830207-3830387
INTRON_RETENTION	Phvul.001G038700	NA	Chr01	3833254-3833533
ALTERNATIVE_ACCEPTOR	Phvul.001G038700	3836639-3838231	Chr01	3833990-3838231
ALTERNATIVE_DONOR	Phvul.001G038700	3833990-3834484	Chr01	3833990-3838231
ALTERNATIVE_DONOR	Phvul.001G038700	3833990-3836042	Chr01	3833990-3838231
RETAINED_EXON	Phvul.001G038700	NA	Chr01	3833990-3838231
INTRON_RETENTION	Phvul.001G038700	NA	Chr01	3838429-3838501
ALTERNATIVE_ACCEPTOR	Phvul.001G038700	3839100-3839442	Chr01	3839113-3839442
INTRON_RETENTION	Phvul.001G038700	NA	Chr01	3839612-3839698
INTRON_RETENTION	Phvul.001G038800	NA	Chr01	3864138-3864230
ALTERNATIVE_ACCEPTOR	Phvul.001G038900	3925405-3926000	Chr01	3925415-3926000
ALTERNATIVE_SPL	Phvul.001G038900	3925421-3926006	Chr01	3925415-3926000
INTRON_RETENTION	Phvul.001G038900	NA	Chr01	3925415-3926000
INTRON_RETENTION	Phvul.001G039000	NA	Chr01	3928740-3928831
ALTERNATIVE_ACCEPTOR	Phvul.001G039000	3928920-3929002	Chr01	3928920-3929228
ALTERNATIVE_DONOR	Phvul.001G039000	3929106-3929228	Chr01	3928920-3929228
RETAINED_EXON	Phvul.001G039000	NA	Chr01	3928920-3929228
INTRON_RETENTION	Phvul.001G039000	NA	Chr01	3929633-3929889
INTRON_RETENTION	Phvul.001G039000	NA	Chr01	3932512-3932602
ALTERNATIVE_ACCEPTOR	Phvul.001G039100	3972973-3973085	Chr01	3972973-3973101
INTRON_RETENTION	Phvul.001G039100	NA	Chr01	3973462-3973547
ALTERNATIVE_ACCEPTOR	Phvul.001G039100	3973648-3974238	Chr01	3973648-3974000
INTRON_RETENTION	Phvul.001G039100	NA	Chr01	3973648-3974000
ALTERNATIVE_ACCEPTOR	Phvul.001G039600	4057871-4058655	Chr01	4057881-4058655
ALTERNATIVE_ACCEPTOR	Phvul.001G039900	4075129-4075477	Chr01	4075129-4075470
INTRON_RETENTION	Phvul.001G039900	NA	Chr01	4075129-4075470
INTRON_RETENTION	Phvul.001G040000	NA	Chr01	4085777-4086135
ALTERNATIVE_ACCEPTOR	Phvul.001G040200	4095027-4095179	Chr01	4095083-4095179
INTRON_RETENTION	Phvul.001G040200	NA	Chr01	4095083-4095179
INTRON_RETENTION	Phvul.001G040200	NA	Chr01	4095353-4095432
EXON_SKIPPING	Phvul.001G040200	4095341-4097710	Chr01	4095432-4097408
ALTERNATIVE_ACCEPTOR	Phvul.001G040200	4097356-4097710	Chr01	4097408-4097710
ALTERNATIVE_ACCEPTOR	Phvul.001G040200	4097413-4097710	Chr01	4097408-4097710
ALTERNATIVE_DONOR	Phvul.001G040200	4097408-4097626	Chr01	4097408-4097710
RETAINED_EXON	Phvul.001G040200	NA	Chr01	4097408-4097710
INTRON_RETENTION	Phvul.001G040300	NA	Chr01	4104618-4104988
ALTERNATIVE_ACCEPTOR	Phvul.001G040700	4148498-4148824	Chr01	4148608-4148824
INTRON_RETENTION	Phvul.001G040700	NA	Chr01	4148608-4148824
ALTERNATIVE_SPL	Phvul.001G040900	4161689-4162265	Chr01	4161693-4162269
INTRON_RETENTION	Phvul.001G040900	NA	Chr01	4161693-4162269
INTRON_RETENTION	Phvul.001G040900	NA	Chr01	4167901-4168052
ALTERNATIVE_ACCEPTOR	Phvul.001G041000	4174085-4174308	Chr01	4174081-4174308
INTRON_RETENTION	Phvul.001G041000	NA	Chr01	4174081-4174308
EXON_SKIPPING	Phvul.001G041000	4174081-4174915	Chr01	4174308-4174403
ALTERNATIVE_ACCEPTOR	Phvul.001G041000	4174422-4174915	Chr01	4174403-4174915
INTRON_RETENTION	Phvul.001G041100	NA	Chr01	4179611-4183252
ALTERNATIVE_SPL	Phvul.001G041100	4184471-4184712	Chr01	4184469-4184710
ALTERNATIVE_SPL	Phvul.001G041100	4184470-4184711	Chr01	4184469-4184710
ALTERNATIVE_ACCEPTOR	Phvul.001G041200	4191385-4192225	Chr01	4191385-4192221
ALTERNATIVE_DONOR	Phvul.001G041200	4191527-4192221	Chr01	4191385-4192221
RETAINED_EXON	Phvul.001G041200	NA	Chr01	4191385-4192221
ALTERNATIVE_ACCEPTOR	Phvul.001G041200	4195011-4195398	Chr01	4195011-4195400
ALTERNATIVE_DONOR	Phvul.001G041200	4195015-4195400	Chr01	4195011-4195400
ALTERNATIVE_DONOR	Phvul.001G041200	4195520-4195628	Chr01	4195525-4195628
ALTERNATIVE_DONOR	Phvul.001G041200	4195752-4195978	Chr01	4195751-4195978
ALTERNATIVE_DONOR	Phvul.001G041200	4196305-4196593	Chr01	4196301-4196593
ALTERNATIVE_SPL	Phvul.001G041200	4196650-4198025	Chr01	4196647-4198022
INTRON_RETENTION	Phvul.001G041300	NA	Chr01	4207784-4207883
ALTERNATIVE_ACCEPTOR	Phvul.001G041300	4208136-4208603	Chr01	4208136-4208598
ALTERNATIVE_ACCEPTOR	Phvul.001G041300	4208821-4210454	Chr01	4208821-4211466
RETAINED_EXON	Phvul.001G041300	NA	Chr01	4208821-4211466
ALTERNATIVE_DONOR	Phvul.001G041600	4218850-4219047	Chr01	4218850-4219138
RETAINED_EXON	Phvul.001G041600	NA	Chr01	4218850-4219138
INTRON_RETENTION	Phvul.001G041600	NA	Chr01	4219694-4219779
EXON_SKIPPING	Phvul.001G041600	4219694-4219973	Chr01	4219779-4219888
INTRON_RETENTION	Phvul.001G041600	NA	Chr01	4219888-4219973
ALTERNATIVE_ACCEPTOR	Phvul.001G041700	4243086-4243204	Chr01	4243086-4244219
ALTERNATIVE_DONOR	Phvul.001G041700	4243250-4244219	Chr01	4243086-4244219
RETAINED_EXON	Phvul.001G041700	NA	Chr01	4243086-4244219
ALTERNATIVE_DONOR	Phvul.001G041700	4244589-4245007	Chr01	4244288-4245007
ALTERNATIVE_DONOR	Phvul.001G041700	4244647-4245007	Chr01	4244288-4245007
RETAINED_EXON	Phvul.001G041700	NA	Chr01	4244288-4245007
ALTERNATIVE_ACCEPTOR	Phvul.001G041800	4248823-4248971	Chr01	4248823-4248966
ALTERNATIVE_ACCEPTOR	Phvul.001G041800	4253030-4254716	Chr01	4253030-4255641
ALTERNATIVE_ACCEPTOR	Phvul.001G041800	4253030-4254673	Chr01	4253030-4255641
ALTERNATIVE_ACCEPTOR	Phvul.001G041800	4253030-4255086	Chr01	4253030-4255641
ALTERNATIVE_DONOR	Phvul.001G041800	4254864-4255641	Chr01	4253030-4255641
ALTERNATIVE_DONOR	Phvul.001G041800	4255241-4255641	Chr01	4253030-4255641
RETAINED_EXON	Phvul.001G041800	NA	Chr01	4253030-4255641
ALTERNATIVE_ACCEPTOR	Phvul.001G041800	4256268-4257448	Chr01	4256268-4259050
ALTERNATIVE_ACCEPTOR	Phvul.001G041800	4256268-4256835	Chr01	4256268-4259050
ALTERNATIVE_DONOR	Phvul.001G041800	4257487-4259050	Chr01	4256268-4259050
ALTERNATIVE_DONOR	Phvul.001G041800	4257501-4259050	Chr01	4256268-4259050
ALTERNATIVE_SPL	Phvul.001G041800	4257501-4259092	Chr01	4256268-4259050
ALTERNATIVE_SPL	Phvul.001G041800	4257487-4259092	Chr01	4256268-4259050
RETAINED_EXON	Phvul.001G041800	NA	Chr01	4256268-4259050
ALTERNATIVE_ACCEPTOR	Phvul.001G041900	4261924-4262449	Chr01	4261923-4262449
EXON_SKIPPING	Phvul.001G041900	4261923-4263605	Chr01	4262449-4262592
INTRON_RETENTION	Phvul.001G041900	NA	Chr01	4262592-4262686
ALTERNATIVE_ACCEPTOR	Phvul.001G041900	4263931-4264158	Chr01	4263815-4264158
ALTERNATIVE_ACCEPTOR	Phvul.001G042000	4288541-4288652	Chr01	4288541-4288648
INTRON_RETENTION	Phvul.001G042000	NA	Chr01	4288541-4288648
ALTERNATIVE_DONOR	Phvul.001G042000	4289101-4289914	Chr01	4288980-4289914
RETAINED_EXON	Phvul.001G042000	NA	Chr01	4288980-4289914
ALTERNATIVE_ACCEPTOR	Phvul.001G042000	4291757-4291868	Chr01	4291757-4291855
INTRON_RETENTION	Phvul.001G042000	NA	Chr01	4291757-4291855
ALTERNATIVE_DONOR	Phvul.001G042000	4292776-4292845	Chr01	4292718-4292845
INTRON_RETENTION	Phvul.001G042000	NA	Chr01	4292718-4292845
NEW_INTRON	Phvul.001G042000	NA	Chr01	4292845-4293797
ALTERNATIVE_DONOR	Phvul.001G042000	4293793-4293900	Chr01	4293797-4293900
ALTERNATIVE_ACCEPTOR	Phvul.001G042000	4294026-4294350	Chr01	4294026-4294465
RETAINED_EXON	Phvul.001G042000	NA	Chr01	4294026-4294465
INTRON_RETENTION	Phvul.001G042000	NA	Chr01	4304068-4304161
ALTERNATIVE_ACCEPTOR	Phvul.001G042000	4309273-4309796	Chr01	4309273-4309765
NEW_INTRON	Phvul.001G042000	NA	Chr01	4310753-4311580
INTRON_RETENTION	Phvul.001G042100	NA	Chr01	4313215-4313340
ALTERNATIVE_ACCEPTOR	Phvul.001G042100	4313630-4313925	Chr01	4313609-4313925
INTRON_RETENTION	Phvul.001G042200	NA	Chr01	4326990-4327097
INTRON_RETENTION	Phvul.001G042200	NA	Chr01	4327213-4327353
INTRON_RETENTION	Phvul.001G042200	NA	Chr01	4327679-4327813
ALTERNATIVE_DONOR	Phvul.001G042300	4349617-4349736	Chr01	4347946-4349736
INTRON_RETENTION	Phvul.001G042300	NA	Chr01	4350233-4350329
ALTERNATIVE_DONOR	Phvul.001G042300	4350359-4350791	Chr01	4350385-4350791
ALTERNATIVE_ACCEPTOR	Phvul.001G042300	4350878-4350970	Chr01	4350878-4350964
ALTERNATIVE_DONOR	Phvul.001G042300	4355767-4355936	Chr01	4351073-4355936
INTRON_RETENTION	Phvul.001G042300	NA	Chr01	4351073-4355936
RETAINED_EXON	Phvul.001G042300	NA	Chr01	4351073-4355936
ALTERNATIVE_ACCEPTOR	Phvul.001G042300	4356043-4356255	Chr01	4356043-4356250
INTRON_RETENTION	Phvul.001G042300	NA	Chr01	4356043-4356250
ALTERNATIVE_DONOR	Phvul.001G042300	4356399-4356617	Chr01	4356401-4356617
ALTERNATIVE_DONOR	Phvul.001G042300	4356417-4356617	Chr01	4356401-4356617
INTRON_RETENTION	Phvul.001G042300	NA	Chr01	4356727-4356814
INTRON_RETENTION	Phvul.001G042300	NA	Chr01	4360836-4360959
ALTERNATIVE_ACCEPTOR	Phvul.001G042300	4361054-4361149	Chr01	4361054-4361152
INTRON_RETENTION	Phvul.001G042300	NA	Chr01	4361054-4361152
INTRON_RETENTION	Phvul.001G042400	NA	Chr01	4404859-4404952
INTRON_RETENTION	Phvul.001G042600	NA	Chr01	4416084-4416160
INTRON_RETENTION	Phvul.001G042600	NA	Chr01	4417009-4417968
ALTERNATIVE_ACCEPTOR	Phvul.001G042600	4418068-4418192	Chr01	4418109-4418192
INTRON_RETENTION	Phvul.001G042600	NA	Chr01	4418109-4418192
INTRON_RETENTION	Phvul.001G042800	NA	Chr01	4435196-4435260
INTRON_RETENTION	Phvul.001G042900	NA	Chr01	4446874-4447568
NEW_INTRON	Phvul.001G042900	NA	Chr01	4448871-4450274
NEW_INTRON	Phvul.001G043100	NA	Chr01	4468467-4468742
INTRON_RETENTION	Phvul.001G043100	NA	Chr01	4469343-4469455
ALTERNATIVE_DONOR	Phvul.001G043100	4469588-4470239	Chr01	4469620-4470239
INTRON_RETENTION	Phvul.001G043300	NA	Chr01	4480709-4480788
ALTERNATIVE_DONOR	Phvul.001G043400	4495336-4495451	Chr01	4495218-4495451
RETAINED_EXON	Phvul.001G043400	NA	Chr01	4495218-4495451
INTRON_RETENTION	Phvul.001G043400	NA	Chr01	4498453-4498538
NEW_INTRON	Phvul.001G043600	NA	Chr01	4529713-4530411
ALTERNATIVE_DONOR	Phvul.001G043600	4531119-4531437	Chr01	4531119-4531395
ALTERNATIVE_ACCEPTOR	Phvul.001G043600	4532855-4532956	Chr01	4532860-4532956
INTRON_RETENTION	Phvul.001G043600	NA	Chr01	4534475-4534555
ALTERNATIVE_DONOR	Phvul.001G043600	4534782-4534949	Chr01	4534782-4534981
ALTERNATIVE_SPL	Phvul.001G043600	4534783-4534982	Chr01	4534782-4534981
RETAINED_EXON	Phvul.001G043600	NA	Chr01	4534782-4534981
ALTERNATIVE_DONOR	Phvul.001G043600	4535037-4535768	Chr01	4535037-4535778
ALTERNATIVE_ACCEPTOR	Phvul.001G043700	4556694-4557571	Chr01	4556694-4557523
INTRON_RETENTION	Phvul.001G043700	NA	Chr01	4557798-4557877
ALTERNATIVE_DONOR	Phvul.001G043700	4559148-4560043	Chr01	4559155-4560043
ALTERNATIVE_DONOR	Phvul.001G043700	4559418-4560043	Chr01	4559155-4560043
RETAINED_EXON	Phvul.001G043700	NA	Chr01	4559155-4560043
INTRON_RETENTION	Phvul.001G043700	NA	Chr01	4560127-4560252
EXON_SKIPPING	Phvul.001G043700	4560464-4561260	Chr01	4560578-4560639
INTRON_RETENTION	Phvul.001G043800	NA	Chr01	4563677-4564174
INTRON_RETENTION	Phvul.001G044000	NA	Chr01	4578158-4578253
INTRON_RETENTION	Phvul.001G044000	NA	Chr01	4578742-4578833
ALTERNATIVE_ACCEPTOR	Phvul.001G044000	4580899-4580994	Chr01	4580905-4580994
INTRON_RETENTION	Phvul.001G044000	NA	Chr01	4580905-4580994
ALTERNATIVE_DONOR	Phvul.001G044100	4587548-4587676	Chr01	4587545-4587676
ALTERNATIVE_ACCEPTOR	Phvul.001G044100	4588406-4588568	Chr01	4588406-4588597
ALTERNATIVE_ACCEPTOR	Phvul.001G044100	4588406-4588506	Chr01	4588406-4588597
INTRON_RETENTION	Phvul.001G044100	NA	Chr01	4588406-4588597
RETAINED_EXON	Phvul.001G044100	NA	Chr01	4588406-4588597
ALTERNATIVE_ACCEPTOR	Phvul.001G044100	4588659-4589526	Chr01	4588659-4589539
INTRON_RETENTION	Phvul.001G044600	NA	Chr01	4689698-4690198
INTRON_RETENTION	Phvul.001G044600	NA	Chr01	4690268-4690350
NEW_INTRON	Phvul.001G044600	NA	Chr01	4691350-4692226
ALTERNATIVE_ACCEPTOR	Phvul.001G044800	4739832-4740864	Chr01	4737622-4740864
ALTERNATIVE_DONOR	Phvul.001G044800	4737622-4739001	Chr01	4737622-4740864
ALTERNATIVE_DONOR	Phvul.001G044800	4737622-4738033	Chr01	4737622-4740864
ALTERNATIVE_DONOR	Phvul.001G044800	4737622-4738022	Chr01	4737622-4740864
ALTERNATIVE_DONOR	Phvul.001G044800	4737622-4739377	Chr01	4737622-4740864
INTRON_RETENTION	Phvul.001G044800	NA	Chr01	4737622-4740864
RETAINED_EXON	Phvul.001G044800	NA	Chr01	4737622-4740864
ALTERNATIVE_DONOR	Phvul.001G044800	4740934-4742066	Chr01	4740934-4742076
INTRON_RETENTION	Phvul.001G044800	NA	Chr01	4743018-4743115
ALTERNATIVE_SPL	Phvul.001G044800	4743216-4744081	Chr01	4743212-4744077
INTRON_RETENTION	Phvul.001G044800	NA	Chr01	4744175-4744436
EXON_SKIPPING	Phvul.001G044800	4744175-4744664	Chr01	4744436-4744605
INTRON_RETENTION	Phvul.001G044800	NA	Chr01	4744605-4744684
EXON_SKIPPING	Phvul.001G044800	4744605-4745724	Chr01	4744684-4744715
ALTERNATIVE_DONOR	Phvul.001G044900	4749903-4750056	Chr01	4749903-4750011
ALTERNATIVE_ACCEPTOR	Phvul.001G044900	4750573-4750763	Chr01	4750577-4750763
ALTERNATIVE_ACCEPTOR	Phvul.001G044900	4750507-4750763	Chr01	4750577-4750763
ALTERNATIVE_ACCEPTOR	Phvul.001G045100	4764131-4764267	Chr01	4764135-4764267
ALTERNATIVE_DONOR	Phvul.001G045100	4764135-4764304	Chr01	4764135-4764267
ALTERNATIVE_SPL	Phvul.001G045100	4764131-4764304	Chr01	4764135-4764267
ALTERNATIVE_DONOR	Phvul.001G045100	4764498-4764913	Chr01	4764498-4764875
ALTERNATIVE_ACCEPTOR	Phvul.001G045100	4765052-4765162	Chr01	4765027-4765162
INTRON_RETENTION	Phvul.001G045100	NA	Chr01	4765027-4765162
ALTERNATIVE_DONOR	Phvul.001G045100	4765521-4766368	Chr01	4765521-4766372
ALTERNATIVE_SPL	Phvul.001G045100	4765522-4766373	Chr01	4765521-4766372
ALTERNATIVE_ACCEPTOR	Phvul.001G045200	4772711-4773741	Chr01	4772711-4774162
ALTERNATIVE_ACCEPTOR	Phvul.001G045200	4772711-4773898	Chr01	4772711-4774162
ALTERNATIVE_DONOR	Phvul.001G045200	4773967-4774162	Chr01	4772711-4774162
ALTERNATIVE_DONOR	Phvul.001G045200	4773987-4774162	Chr01	4772711-4774162
ALTERNATIVE_SPL	Phvul.001G045200	4773803-4773898	Chr01	4772711-4774162
RETAINED_EXON	Phvul.001G045200	NA	Chr01	4772711-4774162
EXON_SKIPPING	Phvul.001G045200	4774340-4775143	Chr01	4774943-4775041
ALTERNATIVE_SPL	Phvul.001G045200	4778297-4778468	Chr01	4776917-4779911
NEW_INTRON	Phvul.001G045200	NA	Chr01	4780922-4781592
INTRON_RETENTION	Phvul.001G045300	NA	Chr01	4798215-4798341
EXON_SKIPPING	Phvul.001G045300	4798215-4798619	Chr01	4798341-4798396
EXON_SKIPPING	Phvul.001G045300	4798215-4798840	Chr01	4798341-4798396
INTRON_RETENTION	Phvul.001G045300	NA	Chr01	4798396-4798619
NEW_INTRON	Phvul.001G045300	NA	Chr01	4798619-4799893
INTRON_RETENTION	Phvul.001G045300	NA	Chr01	4800311-4800392
ALTERNATIVE_ACCEPTOR	Phvul.001G045300	4800497-4800627	Chr01	4800497-4801795
ALTERNATIVE_ACCEPTOR	Phvul.001G045300	4800497-4801192	Chr01	4800497-4801795
ALTERNATIVE_DONOR	Phvul.001G045300	4801352-4801795	Chr01	4800497-4801795
RETAINED_EXON	Phvul.001G045300	NA	Chr01	4800497-4801795
ALTERNATIVE_ACCEPTOR	Phvul.001G045500	4811769-4811855	Chr01	4811507-4811855
ALTERNATIVE_ACCEPTOR	Phvul.001G045500	4811510-4811855	Chr01	4811507-4811855
ALTERNATIVE_DONOR	Phvul.001G045500	4811507-4811727	Chr01	4811507-4811855
INTRON_RETENTION	Phvul.001G045500	NA	Chr01	4811507-4811855
RETAINED_EXON	Phvul.001G045500	NA	Chr01	4811507-4811855
INTRON_RETENTION	Phvul.001G045500	NA	Chr01	4812025-4812094
INTRON_RETENTION	Phvul.001G045500	NA	Chr01	4812189-4812277
ALTERNATIVE_SPL	Phvul.001G045500	4812532-4814845	Chr01	4812536-4814849
NEW_INTRON	Phvul.001G045600	NA	Chr01	4826738-4828261
ALTERNATIVE_ACCEPTOR	Phvul.001G045600	4828262-4828585	Chr01	4828261-4828585
ALTERNATIVE_ACCEPTOR	Phvul.001G045600	4828693-4829369	Chr01	4828703-4829369
ALTERNATIVE_ACCEPTOR	Phvul.001G045600	4828629-4829369	Chr01	4828703-4829369
ALTERNATIVE_ACCEPTOR	Phvul.001G045600	4828704-4829369	Chr01	4828703-4829369
INTRON_RETENTION	Phvul.001G045600	NA	Chr01	4828703-4829369
ALTERNATIVE_ACCEPTOR	Phvul.001G045700	4844856-4845579	Chr01	4844854-4845579
ALTERNATIVE_SPL	Phvul.001G045700	4844855-4845580	Chr01	4844854-4845579
ALTERNATIVE_DONOR	Phvul.001G045700	4846471-4846556	Chr01	4846471-4846815
RETAINED_EXON	Phvul.001G045700	NA	Chr01	4846471-4846815
ALTERNATIVE_ACCEPTOR	Phvul.001G045700	4847362-4847614	Chr01	4847373-4847614
ALTERNATIVE_ACCEPTOR	Phvul.001G045700	4847375-4847614	Chr01	4847373-4847614
ALTERNATIVE_ACCEPTOR	Phvul.001G045900	4867085-4867813	Chr01	4867079-4867813
ALTERNATIVE_DONOR	Phvul.001G045900	4867079-4867834	Chr01	4867079-4867813
ALTERNATIVE_SPL	Phvul.001G045900	4867087-4867836	Chr01	4867079-4867813
ALTERNATIVE_SPL	Phvul.001G045900	4867085-4867834	Chr01	4867079-4867813
INTRON_RETENTION	Phvul.001G046100	NA	Chr01	4916349-4916579
ALTERNATIVE_ACCEPTOR	Phvul.001G046100	4916722-4916886	Chr01	4916722-4918477
ALTERNATIVE_DONOR	Phvul.001G046100	4918394-4918477	Chr01	4916722-4918477
ALTERNATIVE_SPL	Phvul.001G046100	4917035-4918257	Chr01	4916722-4918477
ALTERNATIVE_SPL	Phvul.001G046100	4918155-4918257	Chr01	4916722-4918477
RETAINED_EXON	Phvul.001G046100	NA	Chr01	4916722-4918477
INTRON_RETENTION	Phvul.001G046100	NA	Chr01	4920205-4920334
INTRON_RETENTION	Phvul.001G046100	NA	Chr01	4921163-4921238
INTRON_RETENTION	Phvul.001G046100	NA	Chr01	4921594-4921717
INTRON_RETENTION	Phvul.001G046100	NA	Chr01	4922327-4922489
INTRON_RETENTION	Phvul.001G046100	NA	Chr01	4923059-4923132
ALTERNATIVE_ACCEPTOR	Phvul.001G046100	4924645-4924733	Chr01	4924645-4924736
INTRON_RETENTION	Phvul.001G046100	NA	Chr01	4924645-4924736
INTRON_RETENTION	Phvul.001G046100	NA	Chr01	4924838-4924932
INTRON_RETENTION	Phvul.001G046100	NA	Chr01	4925006-4925344
INTRON_RETENTION	Phvul.001G046100	NA	Chr01	4925941-4926431
ALTERNATIVE_ACCEPTOR	Phvul.001G046100	4927237-4927768	Chr01	4927237-4927816
INTRON_RETENTION	Phvul.001G046100	NA	Chr01	4927900-4928070
ALTERNATIVE_ACCEPTOR	Phvul.001G046300	4963987-4964242	Chr01	4963984-4964242
INTRON_RETENTION	Phvul.001G046300	NA	Chr01	4963984-4964242
EXON_SKIPPING	Phvul.001G046300	4963987-4964377	Chr01	4964242-4964285
NEW_INTRON	Phvul.001G046400	NA	Chr01	4984288-4985803
NEW_INTRON	Phvul.001G046500	NA	Chr01	5003968-5004834
NEW_INTRON	Phvul.001G046600	NA	Chr01	5018757-5019597
ALTERNATIVE_ACCEPTOR	Phvul.001G046600	5019980-5020083	Chr01	5019597-5020083
RETAINED_EXON	Phvul.001G046600	NA	Chr01	5019597-5020083
INTRON_RETENTION	Phvul.001G046700	NA	Chr01	5029271-5029764
INTRON_RETENTION	Phvul.001G046800	NA	Chr01	5039312-5039672
ALTERNATIVE_ACCEPTOR	Phvul.001G047100	5123532-5123623	Chr01	5123544-5123623
ALTERNATIVE_SPL	Phvul.001G047100	5123545-5123624	Chr01	5123544-5123623
INTRON_RETENTION	Phvul.001G047100	NA	Chr01	5123544-5123623
ALTERNATIVE_ACCEPTOR	Phvul.001G047100	5123729-5124605	Chr01	5123741-5124605
ALTERNATIVE_ACCEPTOR	Phvul.001G047100	5124920-5125526	Chr01	5124919-5125526
INTRON_RETENTION	Phvul.001G047100	NA	Chr01	5125819-5125902
ALTERNATIVE_DONOR	Phvul.001G047100	5126152-5126639	Chr01	5126152-5126518
ALTERNATIVE_DONOR	Phvul.001G047100	5126688-5127188	Chr01	5126688-5127140
ALTERNATIVE_ACCEPTOR	Phvul.001G047200	5133041-5133478	Chr01	5133046-5133478
ALTERNATIVE_ACCEPTOR	Phvul.001G047200	5133530-5133917	Chr01	5133529-5133917
ALTERNATIVE_ACCEPTOR	Phvul.001G047200	5134141-5134216	Chr01	5134120-5134216
INTRON_RETENTION	Phvul.001G047200	NA	Chr01	5134527-5134654
NEW_INTRON	Phvul.001G047200	NA	Chr01	5134654-5134922
INTRON_RETENTION	Phvul.001G047200	NA	Chr01	5135076-5135173
ALTERNATIVE_DONOR	Phvul.001G047200	5135323-5135460	Chr01	5135323-5135455
INTRON_RETENTION	Phvul.001G047200	NA	Chr01	5135323-5135455
ALTERNATIVE_ACCEPTOR	Phvul.001G047200	5135515-5135622	Chr01	5135514-5135622
ALTERNATIVE_ACCEPTOR	Phvul.001G047200	5135786-5136764	Chr01	5135803-5136764
ALTERNATIVE_ACCEPTOR	Phvul.001G047200	5137497-5138117	Chr01	5137501-5138117
ALTERNATIVE_DONOR	Phvul.001G047300	5140305-5140443	Chr01	5140291-5140443
INTRON_RETENTION	Phvul.001G047300	NA	Chr01	5140291-5140443
ALTERNATIVE_DONOR	Phvul.001G047300	5141794-5142138	Chr01	5141793-5142138
ALTERNATIVE_DONOR	Phvul.001G047300	5142293-5143594	Chr01	5142426-5143594
NEW_INTRON	Phvul.001G047300	NA	Chr01	5144513-5145390
INTRON_RETENTION	Phvul.001G047600	NA	Chr01	5166084-5166189
INTRON_RETENTION	Phvul.001G047600	NA	Chr01	5166572-5166670
INTRON_RETENTION	Phvul.001G047700	NA	Chr01	5173473-5173582
EXON_SKIPPING	Phvul.001G047700	5173473-5174368	Chr01	5173582-5173654
ALTERNATIVE_ACCEPTOR	Phvul.001G047700	5173707-5174368	Chr01	5173654-5174368
ALTERNATIVE_DONOR	Phvul.001G047700	5173654-5174423	Chr01	5173654-5174368
ALTERNATIVE_ACCEPTOR	Phvul.001G047700	5179004-5179166	Chr01	5176151-5179166
ALTERNATIVE_ACCEPTOR	Phvul.001G047700	5177230-5179166	Chr01	5176151-5179166
ALTERNATIVE_DONOR	Phvul.001G047700	5176151-5177392	Chr01	5176151-5179166
ALTERNATIVE_SPL	Phvul.001G047700	5177633-5178910	Chr01	5176151-5179166
RETAINED_EXON	Phvul.001G047700	NA	Chr01	5176151-5179166
ALTERNATIVE_ACCEPTOR	Phvul.001G047700	5180372-5180507	Chr01	5180378-5180507
ALTERNATIVE_ACCEPTOR	Phvul.001G047700	5180409-5180507	Chr01	5180378-5180507
INTRON_RETENTION	Phvul.001G047700	NA	Chr01	5180378-5180507
INTRON_RETENTION	Phvul.001G047700	NA	Chr01	5180955-5181040
ALTERNATIVE_ACCEPTOR	Phvul.001G047700	5181226-5182481	Chr01	5181185-5182481
ALTERNATIVE_ACCEPTOR	Phvul.001G047700	5181049-5182481	Chr01	5181185-5182481
ALTERNATIVE_ACCEPTOR	Phvul.001G047700	5182765-5182875	Chr01	5182784-5182875
ALTERNATIVE_ACCEPTOR	Phvul.001G047700	5183520-5185457	Chr01	5183523-5185457
INTRON_RETENTION	Phvul.001G047700	NA	Chr01	5185574-5185675
ALTERNATIVE_ACCEPTOR	Phvul.001G047900	5210423-5211177	Chr01	5209706-5211177
ALTERNATIVE_ACCEPTOR	Phvul.001G047900	5211082-5211177	Chr01	5209706-5211177
ALTERNATIVE_ACCEPTOR	Phvul.001G047900	5210372-5211177	Chr01	5209706-5211177
ALTERNATIVE_DONOR	Phvul.001G047900	5209706-5210334	Chr01	5209706-5211177
RETAINED_EXON	Phvul.001G047900	NA	Chr01	5209706-5211177
NEW_INTRON	Phvul.001G047900	NA	Chr01	5211529-5212421
INTRON_RETENTION	Phvul.001G048000	NA	Chr01	5232495-5232655
ALTERNATIVE_DONOR	Phvul.001G048600	5300232-5300474	Chr01	5300232-5300469
INTRON_RETENTION	Phvul.001G048600	NA	Chr01	5300232-5300469
INTRON_RETENTION	Phvul.001G049000	NA	Chr01	5413540-5414211
EXON_SKIPPING	Phvul.001G049000	5413577-5414570	Chr01	5414211-5414243
ALTERNATIVE_DONOR	Phvul.001G049000	5414243-5414575	Chr01	5414243-5414570
ALTERNATIVE_ACCEPTOR	Phvul.001G049100	5429418-5429735	Chr01	5424858-5429735
ALTERNATIVE_SPL	Phvul.001G049100	5429284-5429371	Chr01	5424858-5429735
RETAINED_EXON	Phvul.001G049100	NA	Chr01	5424858-5429735
ALTERNATIVE_ACCEPTOR	Phvul.001G049500	5491760-5491909	Chr01	5491760-5492277
ALTERNATIVE_DONOR	Phvul.001G049500	5492174-5492277	Chr01	5491760-5492277
ALTERNATIVE_SPL	Phvul.001G049500	5491940-5492039	Chr01	5491760-5492277
INTRON_RETENTION	Phvul.001G049500	NA	Chr01	5491760-5492277
RETAINED_EXON	Phvul.001G049500	NA	Chr01	5491760-5492277
INTRON_RETENTION	Phvul.001G049500	NA	Chr01	5492863-5493103
INTRON_RETENTION	Phvul.001G049500	NA	Chr01	5493399-5493664
ALTERNATIVE_DONOR	Phvul.001G049600	5496030-5496156	Chr01	5496025-5496156
INTRON_RETENTION	Phvul.001G049600	NA	Chr01	5496025-5496156
INTRON_RETENTION	Phvul.001G049600	NA	Chr01	5498624-5499650
ALTERNATIVE_SPL	Phvul.001G049800	5509244-5509554	Chr01	5509243-5509553
INTRON_RETENTION	Phvul.001G049800	NA	Chr01	5509716-5509813
INTRON_RETENTION	Phvul.001G049800	NA	Chr01	5510421-5510519
ALTERNATIVE_DONOR	Phvul.001G049800	5510647-5510747	Chr01	5510647-5511017
RETAINED_EXON	Phvul.001G049800	NA	Chr01	5510647-5511017
ALTERNATIVE_ACCEPTOR	Phvul.001G049800	5512220-5512389	Chr01	5512226-5512389
ALTERNATIVE_ACCEPTOR	Phvul.001G049800	5512489-5512669	Chr01	5512540-5512669
ALTERNATIVE_ACCEPTOR	Phvul.001G049900	5530410-5531023	Chr01	5530414-5531023
ALTERNATIVE_DONOR	Phvul.001G049900	5531095-5531256	Chr01	5531095-5531249
ALTERNATIVE_SPL	Phvul.001G049900	5531310-5532459	Chr01	5531309-5532458
INTRON_RETENTION	Phvul.001G049900	NA	Chr01	5532831-5532948
ALTERNATIVE_ACCEPTOR	Phvul.001G050000	5539126-5539897	Chr01	5539113-5539897
ALTERNATIVE_SPL	Phvul.001G050000	5539948-5540646	Chr01	5539947-5540645
INTRON_RETENTION	Phvul.001G050000	NA	Chr01	5540780-5540863
ALTERNATIVE_ACCEPTOR	Phvul.001G050000	5541206-5541339	Chr01	5541233-5541339
ALTERNATIVE_ACCEPTOR	Phvul.001G050000	5541426-5542903	Chr01	5541409-5542903
ALTERNATIVE_SPL	Phvul.001G050000	5541410-5542904	Chr01	5541409-5542903
ALTERNATIVE_DONOR	Phvul.001G050000	5543973-5544421	Chr01	5543973-5545023
ALTERNATIVE_SPL	Phvul.001G050000	5543974-5545024	Chr01	5543973-5545023
RETAINED_EXON	Phvul.001G050000	NA	Chr01	5543973-5545023
NEW_INTRON	Phvul.001G050400	NA	Chr01	5608881-5610015
ALTERNATIVE_ACCEPTOR	Phvul.001G050500	5618343-5618602	Chr01	5618332-5618602
NEW_INTRON	Phvul.001G050600	NA	Chr01	5633925-5636382
ALTERNATIVE_DONOR	Phvul.001G050700	5644651-5645036	Chr01	5644651-5649197
ALTERNATIVE_DONOR	Phvul.001G050700	5644651-5645477	Chr01	5644651-5649197
RETAINED_EXON	Phvul.001G050700	NA	Chr01	5644651-5649197
INTRON_RETENTION	Phvul.001G050700	NA	Chr01	5649872-5649961
ALTERNATIVE_ACCEPTOR	Phvul.001G050700	5650336-5651690	Chr01	5650334-5651690
ALTERNATIVE_DONOR	Phvul.001G050700	5650334-5650856	Chr01	5650334-5651690
ALTERNATIVE_DONOR	Phvul.001G050700	5650334-5650747	Chr01	5650334-5651690
ALTERNATIVE_DONOR	Phvul.001G050700	5650334-5651222	Chr01	5650334-5651690
ALTERNATIVE_DONOR	Phvul.001G050700	5650334-5651524	Chr01	5650334-5651690
RETAINED_EXON	Phvul.001G050700	NA	Chr01	5650334-5651690
EXON_SKIPPING	Phvul.001G050700	5650334-5651745	Chr01	5651690-5651744
ALTERNATIVE_ACCEPTOR	Phvul.001G050800	5658373-5658881	Chr01	5658367-5658881
ALTERNATIVE_DONOR	Phvul.001G050800	5658367-5658492	Chr01	5658367-5658881
INTRON_RETENTION	Phvul.001G050800	NA	Chr01	5658367-5658881
EXON_SKIPPING	Phvul.001G050800	5658367-5659728	Chr01	5658881-5658969
ALTERNATIVE_ACCEPTOR	Phvul.001G050800	5659545-5659728	Chr01	5658969-5659728
ALTERNATIVE_ACCEPTOR	Phvul.001G050800	5659595-5659728	Chr01	5658969-5659728
ALTERNATIVE_DONOR	Phvul.001G050800	5658969-5659493	Chr01	5658969-5659728
RETAINED_EXON	Phvul.001G050800	NA	Chr01	5658969-5659728
ALTERNATIVE_ACCEPTOR	Phvul.001G050800	5659828-5660392	Chr01	5659827-5660392
INTRON_RETENTION	Phvul.001G050800	NA	Chr01	5660491-5660566
INTRON_RETENTION	Phvul.001G050900	NA	Chr01	5664914-5665008
EXON_SKIPPING	Phvul.001G050900	5664914-5665822	Chr01	5665008-5665064
ALTERNATIVE_ACCEPTOR	Phvul.001G050900	5667186-5668275	Chr01	5665064-5668275
ALTERNATIVE_SPL	Phvul.001G050900	5665837-5668239	Chr01	5665064-5668275
INTRON_RETENTION	Phvul.001G050900	NA	Chr01	5665064-5668275
RETAINED_EXON	Phvul.001G050900	NA	Chr01	5665064-5668275
ALTERNATIVE_ACCEPTOR	Phvul.001G050900	5668929-5669034	Chr01	5668382-5669034
INTRON_RETENTION	Phvul.001G050900	NA	Chr01	5669278-5669390
ALTERNATIVE_ACCEPTOR	Phvul.001G050900	5669531-5670927	Chr01	5669520-5670927
ALTERNATIVE_SPL	Phvul.001G050900	5669521-5670928	Chr01	5669520-5670927
ALTERNATIVE_ACCEPTOR	Phvul.001G050900	5671056-5671151	Chr01	5671060-5671151
INTRON_RETENTION	Phvul.001G050900	NA	Chr01	5671060-5671151
ALTERNATIVE_ACCEPTOR	Phvul.001G050900	5672379-5673000	Chr01	5671312-5673000
INTRON_RETENTION	Phvul.001G050900	NA	Chr01	5673076-5673164
INTRON_RETENTION	Phvul.001G051000	NA	Chr01	5677927-5678410
ALTERNATIVE_ACCEPTOR	Phvul.001G051000	5679306-5679571	Chr01	5679330-5679571
INTRON_RETENTION	Phvul.001G051000	NA	Chr01	5679330-5679571
EXON_SKIPPING	Phvul.001G051200	5722791-5723830	Chr01	5723495-5723538
ALTERNATIVE_ACCEPTOR	Phvul.001G051200	5724445-5724617	Chr01	5724445-5724619
ALTERNATIVE_ACCEPTOR	Phvul.001G051200	5724817-5724948	Chr01	5724817-5724945
INTRON_RETENTION	Phvul.001G051200	NA	Chr01	5724817-5724945
ALTERNATIVE_DONOR	Phvul.001G051200	5725379-5726882	Chr01	5725394-5726882
INTRON_RETENTION	Phvul.001G051400	NA	Chr01	5832392-5832688
EXON_SKIPPING	Phvul.001G051400	5832392-5833178	Chr01	5832688-5832754
ALTERNATIVE_ACCEPTOR	Phvul.001G051400	5833266-5833994	Chr01	5833265-5833994
ALTERNATIVE_DONOR	Phvul.001G051400	5834255-5834608	Chr01	5834255-5834759
ALTERNATIVE_DONOR	Phvul.001G051400	5834255-5835117	Chr01	5834255-5834759
ALTERNATIVE_SPL	Phvul.001G051400	5834248-5834608	Chr01	5834255-5834759
INTRON_RETENTION	Phvul.001G051400	NA	Chr01	5834255-5834759
RETAINED_EXON	Phvul.001G051400	NA	Chr01	5834255-5834759
EXON_SKIPPING	Phvul.001G051400	5834255-5835194	Chr01	5834759-5835132
EXON_SKIPPING	Phvul.001G051400	5834255-5835437	Chr01	5834759-5835132
EXON_SKIPPING	Phvul.001G051400	5834255-5835471	Chr01	5834759-5835132
EXON_SKIPPING	Phvul.001G051400	5834248-5835194	Chr01	5834759-5835132
ALTERNATIVE_ACCEPTOR	Phvul.001G051700	5859290-5859633	Chr01	5859290-5863486
RETAINED_EXON	Phvul.001G051700	NA	Chr01	5859290-5863486
INTRON_RETENTION	Phvul.001G051700	NA	Chr01	5864835-5864935
ALTERNATIVE_DONOR	Phvul.001G051700	5865503-5865642	Chr01	5865501-5865642
INTRON_RETENTION	Phvul.001G051700	NA	Chr01	5865501-5865642
INTRON_RETENTION	Phvul.001G051700	NA	Chr01	5865725-5865968
INTRON_RETENTION	Phvul.001G051900	NA	Chr01	5875551-5875695
ALTERNATIVE_DONOR	Phvul.001G051900	5875794-5875975	Chr01	5875831-5875975
INTRON_RETENTION	Phvul.001G051900	NA	Chr01	5875831-5875975
ALTERNATIVE_ACCEPTOR	Phvul.001G051900	5876492-5878712	Chr01	5876492-5878707
INTRON_RETENTION	Phvul.001G051900	NA	Chr01	5878786-5878929
ALTERNATIVE_ACCEPTOR	Phvul.001G051900	5879186-5881076	Chr01	5879186-5881029
ALTERNATIVE_ACCEPTOR	Phvul.001G051900	5881139-5881255	Chr01	5881139-5881320
INTRON_RETENTION	Phvul.001G051900	NA	Chr01	5881139-5881320
RETAINED_EXON	Phvul.001G051900	NA	Chr01	5881139-5881320
ALTERNATIVE_ACCEPTOR	Phvul.001G051900	5881442-5882170	Chr01	5881442-5882178
ALTERNATIVE_ACCEPTOR	Phvul.001G051900	5881442-5881948	Chr01	5881442-5882178
ALTERNATIVE_ACCEPTOR	Phvul.001G051900	5881442-5881524	Chr01	5881442-5882178
ALTERNATIVE_ACCEPTOR	Phvul.001G051900	5881442-5881529	Chr01	5881442-5882178
RETAINED_EXON	Phvul.001G051900	NA	Chr01	5881442-5882178
INTRON_RETENTION	Phvul.001G051900	NA	Chr01	5882299-5882375
ALTERNATIVE_ACCEPTOR	Phvul.001G051900	5882444-5884013	Chr01	5882444-5884003
ALTERNATIVE_ACCEPTOR	Phvul.001G051900	5882444-5884016	Chr01	5882444-5884003
ALTERNATIVE_ACCEPTOR	Phvul.001G051900	5884095-5884357	Chr01	5884095-5884307
ALTERNATIVE_SPL	Phvul.001G052000	5900053-5901429	Chr01	5900052-5901428
INTRON_RETENTION	Phvul.001G052400	NA	Chr01	5975141-5975199
EXON_SKIPPING	Phvul.001G052500	5981371-5982234	Chr01	5981466-5981540
ALTERNATIVE_SPL	Phvul.001G052500	5982313-5982496	Chr01	5982341-5982514
INTRON_RETENTION	Phvul.001G052800	NA	Chr01	6022897-6022989
ALTERNATIVE_SPL	Phvul.001G052800	6024210-6024400	Chr01	6024207-6024397
INTRON_RETENTION	Phvul.001G052800	NA	Chr01	6024207-6024397
INTRON_RETENTION	Phvul.001G052800	NA	Chr01	6024524-6025155
ALTERNATIVE_ACCEPTOR	Phvul.001G052800	6025967-6026087	Chr01	6025429-6026087
ALTERNATIVE_DONOR	Phvul.001G052800	6025429-6025919	Chr01	6025429-6026087
RETAINED_EXON	Phvul.001G052800	NA	Chr01	6025429-6026087
ALTERNATIVE_ACCEPTOR	Phvul.001G052800	6026284-6026414	Chr01	6026111-6026414
ALTERNATIVE_DONOR	Phvul.001G052800	6026111-6026236	Chr01	6026111-6026414
INTRON_RETENTION	Phvul.001G052800	NA	Chr01	6026111-6026414
RETAINED_EXON	Phvul.001G052800	NA	Chr01	6026111-6026414
ALTERNATIVE_SPL	Phvul.001G052800	6026798-6026874	Chr01	6026797-6026873
INTRON_RETENTION	Phvul.001G052800	NA	Chr01	6026797-6026873
ALTERNATIVE_ACCEPTOR	Phvul.001G052800	6026985-6027624	Chr01	6026990-6027624
ALTERNATIVE_DONOR	Phvul.001G052800	6026990-6027539	Chr01	6026990-6027624
ALTERNATIVE_DONOR	Phvul.001G052800	6026990-6027394	Chr01	6026990-6027624
ALTERNATIVE_DONOR	Phvul.001G052800	6026990-6027701	Chr01	6026990-6027624
RETAINED_EXON	Phvul.001G052800	NA	Chr01	6026990-6027624
INTRON_RETENTION	Phvul.001G052900	NA	Chr01	6031986-6032107
ALTERNATIVE_SPL	Phvul.001G052900	6032193-6032409	Chr01	6032178-6032276
INTRON_RETENTION	Phvul.001G052900	NA	Chr01	6032178-6032276
NEW_INTRON	Phvul.001G052900	NA	Chr01	6032276-6033451
INTRON_RETENTION	Phvul.001G052900	NA	Chr01	6033451-6033539
ALTERNATIVE_ACCEPTOR	Phvul.001G052900	6034262-6034440	Chr01	6033740-6034440
ALTERNATIVE_DONOR	Phvul.001G052900	6033740-6034218	Chr01	6033740-6034440
RETAINED_EXON	Phvul.001G052900	NA	Chr01	6033740-6034440
INTRON_RETENTION	Phvul.001G052900	NA	Chr01	6034558-6034875
ALTERNATIVE_ACCEPTOR	Phvul.001G052900	6035000-6035467	Chr01	6035229-6035467
ALTERNATIVE_ACCEPTOR	Phvul.001G052900	6035232-6035467	Chr01	6035229-6035467
INTRON_RETENTION	Phvul.001G052900	NA	Chr01	6035229-6035467
INTRON_RETENTION	Phvul.001G052900	NA	Chr01	6036273-6036391
ALTERNATIVE_ACCEPTOR	Phvul.001G052900	6038046-6038163	Chr01	6036429-6038163
ALTERNATIVE_DONOR	Phvul.001G052900	6036429-6037998	Chr01	6036429-6038163
ALTERNATIVE_DONOR	Phvul.001G052900	6036429-6037284	Chr01	6036429-6038163
ALTERNATIVE_SPL	Phvul.001G052900	6036432-6038166	Chr01	6036429-6038163
RETAINED_EXON	Phvul.001G052900	NA	Chr01	6036429-6038163
ALTERNATIVE_ACCEPTOR	Phvul.001G052900	6038188-6038482	Chr01	6038187-6038482
ALTERNATIVE_ACCEPTOR	Phvul.001G052900	6038826-6038918	Chr01	6038824-6038918
INTRON_RETENTION	Phvul.001G053000	NA	Chr01	6048962-6049057
INTRON_RETENTION	Phvul.001G053000	NA	Chr01	6050157-6050247
ALTERNATIVE_DONOR	Phvul.001G053000	6052111-6052811	Chr01	6052111-6052726
ALTERNATIVE_ACCEPTOR	Phvul.001G053000	6053860-6053992	Chr01	6053685-6053992
ALTERNATIVE_DONOR	Phvul.001G053000	6053685-6053812	Chr01	6053685-6053992
INTRON_RETENTION	Phvul.001G053000	NA	Chr01	6053685-6053992
RETAINED_EXON	Phvul.001G053000	NA	Chr01	6053685-6053992
ALTERNATIVE_SPL	Phvul.001G053000	6054398-6054498	Chr01	6054397-6054497
INTRON_RETENTION	Phvul.001G053000	NA	Chr01	6054397-6054497
ALTERNATIVE_DONOR	Phvul.001G053000	6054614-6054982	Chr01	6054614-6054891
EXON_SKIPPING	Phvul.001G053000	6054614-6055174	Chr01	6054891-6055156
ALTERNATIVE_DONOR	Phvul.001G053100	6062421-6063562	Chr01	6062421-6065441
RETAINED_EXON	Phvul.001G053100	NA	Chr01	6062421-6065441
ALTERNATIVE_DONOR	Phvul.001G053100	6065941-6066136	Chr01	6065941-6067250
ALTERNATIVE_SPL	Phvul.001G053100	6065965-6067245	Chr01	6065941-6067250
RETAINED_EXON	Phvul.001G053100	NA	Chr01	6065941-6067250
ALTERNATIVE_ACCEPTOR	Phvul.001G053400	6135147-6135646	Chr01	6135119-6135646
INTRON_RETENTION	Phvul.001G053400	NA	Chr01	6135119-6135646
INTRON_RETENTION	Phvul.001G053400	NA	Chr01	6135730-6135990
INTRON_RETENTION	Phvul.001G053400	NA	Chr01	6136075-6136213
ALTERNATIVE_DONOR	Phvul.001G053400	6137365-6137450	Chr01	6137365-6137462
INTRON_RETENTION	Phvul.001G053400	NA	Chr01	6137365-6137462
INTRON_RETENTION	Phvul.001G053400	NA	Chr01	6137550-6137620
ALTERNATIVE_ACCEPTOR	Phvul.001G053400	6137654-6137740	Chr01	6137652-6137740
INTRON_RETENTION	Phvul.001G053400	NA	Chr01	6137652-6137740
ALTERNATIVE_ACCEPTOR	Phvul.001G053400	6137835-6137946	Chr01	6137832-6137946
ALTERNATIVE_ACCEPTOR	Phvul.001G053400	6139387-6139514	Chr01	6139385-6139514
INTRON_RETENTION	Phvul.001G053400	NA	Chr01	6139385-6139514
EXON_SKIPPING	Phvul.001G053400	6139595-6141429	Chr01	6140050-6140102
ALTERNATIVE_ACCEPTOR	Phvul.001G053400	6140894-6141429	Chr01	6140102-6141429
ALTERNATIVE_ACCEPTOR	Phvul.001G053400	6140103-6141429	Chr01	6140102-6141429
ALTERNATIVE_DONOR	Phvul.001G053400	6140102-6140812	Chr01	6140102-6141429
ALTERNATIVE_SPL	Phvul.001G053400	6140092-6140812	Chr01	6140102-6141429
RETAINED_EXON	Phvul.001G053400	NA	Chr01	6140102-6141429
ALTERNATIVE_ACCEPTOR	Phvul.001G053400	6142014-6142751	Chr01	6142118-6142751
ALTERNATIVE_DONOR	Phvul.001G053400	6142118-6142398	Chr01	6142118-6142751
ALTERNATIVE_DONOR	Phvul.001G053400	6142118-6142675	Chr01	6142118-6142751
INTRON_RETENTION	Phvul.001G053400	NA	Chr01	6142118-6142751
RETAINED_EXON	Phvul.001G053400	NA	Chr01	6142118-6142751
ALTERNATIVE_DONOR	Phvul.001G053400	6143129-6143218	Chr01	6143129-6143202
INTRON_RETENTION	Phvul.001G053400	NA	Chr01	6143129-6143202
INTRON_RETENTION	Phvul.001G053500	NA	Chr01	6154243-6154351
ALTERNATIVE_ACCEPTOR	Phvul.001G053500	6154437-6155282	Chr01	6154437-6157910
ALTERNATIVE_DONOR	Phvul.001G053500	6157641-6157910	Chr01	6154437-6157910
ALTERNATIVE_DONOR	Phvul.001G053500	6157671-6157910	Chr01	6154437-6157910
RETAINED_EXON	Phvul.001G053500	NA	Chr01	6154437-6157910
ALTERNATIVE_ACCEPTOR	Phvul.001G053500	6158481-6159260	Chr01	6158481-6159256
ALTERNATIVE_DONOR	Phvul.001G053500	6159322-6159412	Chr01	6159362-6159412
ALTERNATIVE_DONOR	Phvul.001G053500	6159327-6159412	Chr01	6159362-6159412
ALTERNATIVE_SPL	Phvul.001G053500	6159322-6159441	Chr01	6159362-6159412
ALTERNATIVE_SPL	Phvul.001G053500	6159327-6159441	Chr01	6159362-6159412
INTRON_RETENTION	Phvul.001G053500	NA	Chr01	6159362-6159412
RETAINED_EXON	Phvul.001G053500	NA	Chr01	6159870-6160845
EXON_SKIPPING	Phvul.001G053500	6159941-6161728	Chr01	6160845-6160987
ALTERNATIVE_DONOR	Phvul.001G053500	6162596-6163550	Chr01	6161820-6163550
RETAINED_EXON	Phvul.001G053500	NA	Chr01	6161820-6163550
ALTERNATIVE_DONOR	Phvul.001G053600	6169109-6169366	Chr01	6169060-6169366
ALTERNATIVE_DONOR	Phvul.001G053600	6169084-6169366	Chr01	6169060-6169366
ALTERNATIVE_DONOR	Phvul.001G053600	6169624-6169839	Chr01	6169635-6169839
INTRON_RETENTION	Phvul.001G053600	NA	Chr01	6169942-6170035
ALTERNATIVE_SPL	Phvul.001G053900	6196299-6196814	Chr01	6196235-6196980
RETAINED_EXON	Phvul.001G053900	NA	Chr01	6196235-6196980
INTRON_RETENTION	Phvul.001G054000	NA	Chr01	6198863-6198976
ALTERNATIVE_DONOR	Phvul.001G054000	6199146-6199815	Chr01	6199146-6200727
RETAINED_EXON	Phvul.001G054000	NA	Chr01	6199146-6200727
EXON_SKIPPING	Phvul.001G054100	6204215-6205612	Chr01	6205044-6205413
ALTERNATIVE_ACCEPTOR	Phvul.001G054100	6205413-6205597	Chr01	6205413-6205612
INTRON_RETENTION	Phvul.001G054100	NA	Chr01	6205413-6205612
RETAINED_EXON	Phvul.001G054100	NA	Chr01	6205413-6205612
ALTERNATIVE_DONOR	Phvul.001G054100	6205859-6206075	Chr01	6205870-6206075
ALTERNATIVE_DONOR	Phvul.001G054100	6205907-6206075	Chr01	6205870-6206075
INTRON_RETENTION	Phvul.001G054100	NA	Chr01	6205870-6206075
INTRON_RETENTION	Phvul.001G054100	NA	Chr01	6206178-6206270
ALTERNATIVE_ACCEPTOR	Phvul.001G054200	6208969-6209707	Chr01	6208969-6209809
ALTERNATIVE_SPL	Phvul.001G054200	6208970-6209810	Chr01	6208969-6209809
ALTERNATIVE_SPL	Phvul.001G054200	6208971-6209811	Chr01	6208969-6209809
INTRON_RETENTION	Phvul.001G054400	NA	Chr01	6227118-6227215
ALTERNATIVE_ACCEPTOR	Phvul.001G054400	6227303-6227436	Chr01	6227303-6227410
INTRON_RETENTION	Phvul.001G054400	NA	Chr01	6227971-6228048
INTRON_RETENTION	Phvul.001G054400	NA	Chr01	6228101-6228196
INTRON_RETENTION	Phvul.001G054400	NA	Chr01	6228286-6228389
EXON_SKIPPING	Phvul.001G054400	6228286-6228785	Chr01	6228389-6228690
ALTERNATIVE_ACCEPTOR	Phvul.001G054400	6229066-6229325	Chr01	6229066-6229219
INTRON_RETENTION	Phvul.001G054400	NA	Chr01	6229777-6229851
ALTERNATIVE_DONOR	Phvul.001G054400	6229955-6230056	Chr01	6229954-6230056
ALTERNATIVE_ACCEPTOR	Phvul.001G054400	6230419-6230507	Chr01	6230419-6230511
INTRON_RETENTION	Phvul.001G054400	NA	Chr01	6230419-6230511
ALTERNATIVE_DONOR	Phvul.001G054400	6230672-6230856	Chr01	6230671-6230856
ALTERNATIVE_SPL	Phvul.001G054400	6230675-6230860	Chr01	6230671-6230856
ALTERNATIVE_ACCEPTOR	Phvul.001G054400	6232758-6232914	Chr01	6232758-6232864
INTRON_RETENTION	Phvul.001G054400	NA	Chr01	6232758-6232864
INTRON_RETENTION	Phvul.001G054600	NA	Chr01	6267463-6267557
ALTERNATIVE_ACCEPTOR	Phvul.001G054700	6299888-6301055	Chr01	6299888-6303033
RETAINED_EXON	Phvul.001G054700	NA	Chr01	6299888-6303033
INTRON_RETENTION	Phvul.001G054700	NA	Chr01	6303434-6303526
ALTERNATIVE_ACCEPTOR	Phvul.001G054700	6306158-6307901	Chr01	6306158-6307886
ALTERNATIVE_ACCEPTOR	Phvul.001G054700	6308128-6308205	Chr01	6308128-6308232
INTRON_RETENTION	Phvul.001G054700	NA	Chr01	6308128-6308232
RETAINED_EXON	Phvul.001G054700	NA	Chr01	6308128-6308232
ALTERNATIVE_DONOR	Phvul.001G054700	6308339-6310186	Chr01	6308349-6310186
INTRON_RETENTION	Phvul.001G054900	NA	Chr01	6358410-6358483
ALTERNATIVE_SPL	Phvul.001G055000	6378491-6379361	Chr01	6378510-6379339
INTRON_RETENTION	Phvul.001G055100	NA	Chr01	6423368-6423471
ALTERNATIVE_ACCEPTOR	Phvul.001G055100	6423841-6424016	Chr01	6423913-6424016
EXON_SKIPPING	Phvul.001G055100	6423841-6425092	Chr01	6424016-6424203
ALTERNATIVE_ACCEPTOR	Phvul.001G055100	6424191-6425092	Chr01	6424203-6425092
ALTERNATIVE_DONOR	Phvul.001G055100	6424203-6424954	Chr01	6424203-6425092
ALTERNATIVE_ACCEPTOR	Phvul.001G055200	6434049-6434900	Chr01	6434163-6434900
ALTERNATIVE_ACCEPTOR	Phvul.001G055300	6441575-6442544	Chr01	6441575-6442573
ALTERNATIVE_ACCEPTOR	Phvul.001G055300	6441575-6442568	Chr01	6441575-6442573
EXON_SKIPPING	Phvul.001G055300	6441575-6443054	Chr01	6442573-6442626
ALTERNATIVE_DONOR	Phvul.001G055400	6458227-6458527	Chr01	6458431-6458527
ALTERNATIVE_ACCEPTOR	Phvul.001G055400	6459960-6460632	Chr01	6459960-6460614
ALTERNATIVE_ACCEPTOR	Phvul.001G055400	6461746-6461849	Chr01	6461746-6462460
ALTERNATIVE_SPL	Phvul.001G055400	6461879-6461985	Chr01	6461746-6462460
RETAINED_EXON	Phvul.001G055400	NA	Chr01	6461746-6462460
ALTERNATIVE_DONOR	Phvul.001G055400	6462547-6462634	Chr01	6462535-6462634
ALTERNATIVE_ACCEPTOR	Phvul.001G055400	6462710-6463405	Chr01	6462710-6463406
INTRON_RETENTION	Phvul.001G055400	NA	Chr01	6462710-6463406
ALTERNATIVE_ACCEPTOR	Phvul.001G055400	6463439-6463619	Chr01	6463439-6463554
ALTERNATIVE_SPL	Phvul.001G055400	6463434-6463619	Chr01	6463439-6463554
INTRON_RETENTION	Phvul.001G055400	NA	Chr01	6463439-6463554
NEW_INTRON	Phvul.001G055400	NA	Chr01	6464084-6464471
INTRON_RETENTION	Phvul.001G055600	NA	Chr01	6489806-6489903
ALTERNATIVE_DONOR	Phvul.001G055600	6490010-6490094	Chr01	6489952-6490094
INTRON_RETENTION	Phvul.001G055600	NA	Chr01	6490182-6490290
ALTERNATIVE_SPL	Phvul.001G055600	6490924-6491140	Chr01	6490923-6491139
ALTERNATIVE_SPL	Phvul.001G055600	6490926-6491142	Chr01	6490923-6491139
INTRON_RETENTION	Phvul.001G055600	NA	Chr01	6491264-6491347
ALTERNATIVE_ACCEPTOR	Phvul.001G055600	6491626-6492759	Chr01	6491626-6495890
ALTERNATIVE_DONOR	Phvul.001G055600	6493864-6495890	Chr01	6491626-6495890
ALTERNATIVE_DONOR	Phvul.001G055600	6494219-6495890	Chr01	6491626-6495890
ALTERNATIVE_DONOR	Phvul.001G055600	6495297-6495890	Chr01	6491626-6495890
INTRON_RETENTION	Phvul.001G055600	NA	Chr01	6491626-6495890
RETAINED_EXON	Phvul.001G055600	NA	Chr01	6491626-6495890
ALTERNATIVE_ACCEPTOR	Phvul.001G055700	6500275-6500919	Chr01	6500279-6500919
ALTERNATIVE_SPL	Phvul.001G055700	6500275-6500684	Chr01	6500279-6500919
INTRON_RETENTION	Phvul.001G055700	NA	Chr01	6500279-6500919
ALTERNATIVE_ACCEPTOR	Phvul.001G055800	6525262-6526358	Chr01	6519640-6526358
RETAINED_EXON	Phvul.001G055800	NA	Chr01	6519640-6526358
ALTERNATIVE_ACCEPTOR	Phvul.001G055800	6527416-6528065	Chr01	6526936-6528065
ALTERNATIVE_SPL	Phvul.001G055800	6526937-6528066	Chr01	6526936-6528065
RETAINED_EXON	Phvul.001G055800	NA	Chr01	6526936-6528065
INTRON_RETENTION	Phvul.001G055800	NA	Chr01	6528321-6528497
ALTERNATIVE_ACCEPTOR	Phvul.001G055800	6528724-6528858	Chr01	6528777-6528858
INTRON_RETENTION	Phvul.001G055800	NA	Chr01	6528777-6528858
NEW_INTRON	Phvul.001G055800	NA	Chr01	6528858-6529679
ALTERNATIVE_ACCEPTOR	Phvul.001G055800	6530337-6531991	Chr01	6530335-6531991
ALTERNATIVE_ACCEPTOR	Phvul.001G055800	6532225-6533872	Chr01	6532263-6533872
ALTERNATIVE_ACCEPTOR	Phvul.001G055800	6549404-6550014	Chr01	6543417-6550014
ALTERNATIVE_DONOR	Phvul.001G055800	6543417-6545331	Chr01	6543417-6550014
ALTERNATIVE_DONOR	Phvul.001G055800	6543417-6545619	Chr01	6543417-6550014
ALTERNATIVE_SPL	Phvul.001G055800	6544769-6544861	Chr01	6543417-6550014
RETAINED_EXON	Phvul.001G055800	NA	Chr01	6543417-6550014
INTRON_RETENTION	Phvul.001G055800	NA	Chr01	6551018-6554772
INTRON_RETENTION	Phvul.001G055800	NA	Chr01	6558992-6559093
ALTERNATIVE_ACCEPTOR	Phvul.001G055800	6561276-6563238	Chr01	6559291-6563238
ALTERNATIVE_ACCEPTOR	Phvul.001G055800	6561931-6563238	Chr01	6559291-6563238
ALTERNATIVE_DONOR	Phvul.001G055800	6559291-6561752	Chr01	6559291-6563238
RETAINED_EXON	Phvul.001G055800	NA	Chr01	6559291-6563238
ALTERNATIVE_SPL	Phvul.001G055900	6569329-6569500	Chr01	6569328-6569499
INTRON_RETENTION	Phvul.001G055900	NA	Chr01	6569328-6569499
NEW_INTRON	Phvul.001G055900	NA	Chr01	6569499-6571937
NEW_INTRON	Phvul.001G055900	NA	Chr01	6572130-6573854
INTRON_RETENTION	Phvul.001G055900	NA	Chr01	6574806-6574893
INTRON_RETENTION	Phvul.001G056200	NA	Chr01	6609497-6609609
EXON_SKIPPING	Phvul.001G056400	6628721-6629444	Chr01	6628976-6629083
ALTERNATIVE_SPL	Phvul.001G056400	6629079-6629440	Chr01	6629083-6629444
EXON_SKIPPING	Phvul.001G056400	6630691-6631625	Chr01	6631488-6631515
NEW_INTRON	Phvul.001G056400	NA	Chr01	6631625-6632069
INTRON_RETENTION	Phvul.001G056500	NA	Chr01	6632621-6632923
INTRON_RETENTION	Phvul.001G056500	NA	Chr01	6632992-6633117
ALTERNATIVE_ACCEPTOR	Phvul.001G056500	6633552-6634814	Chr01	6633597-6634814
ALTERNATIVE_ACCEPTOR	Phvul.001G056800	6663544-6664009	Chr01	6663544-6663642
ALTERNATIVE_SPL	Phvul.001G056800	6662264-6664009	Chr01	6663544-6663642
INTRON_RETENTION	Phvul.001G056800	NA	Chr01	6663544-6663642
ALTERNATIVE_ACCEPTOR	Phvul.001G056800	6664258-6664337	Chr01	6664258-6664338
ALTERNATIVE_ACCEPTOR	Phvul.001G056800	6664425-6664838	Chr01	6664425-6664990
ALTERNATIVE_DONOR	Phvul.001G056800	6664429-6664990	Chr01	6664425-6664990
INTRON_RETENTION	Phvul.001G056800	NA	Chr01	6664425-6664990
RETAINED_EXON	Phvul.001G056800	NA	Chr01	6664425-6664990
ALTERNATIVE_ACCEPTOR	Phvul.001G056800	6665049-6665131	Chr01	6665049-6665171
INTRON_RETENTION	Phvul.001G056800	NA	Chr01	6665049-6665171
RETAINED_EXON	Phvul.001G056800	NA	Chr01	6665049-6665171
ALTERNATIVE_DONOR	Phvul.001G056800	6666741-6666862	Chr01	6666739-6666862
INTRON_RETENTION	Phvul.001G056800	NA	Chr01	6666739-6666862
ALTERNATIVE_ACCEPTOR	Phvul.001G056800	6666944-6667061	Chr01	6666944-6667044
INTRON_RETENTION	Phvul.001G056800	NA	Chr01	6667331-6667531
INTRON_RETENTION	Phvul.001G056900	NA	Chr01	6670911-6671007
ALTERNATIVE_DONOR	Phvul.001G056900	6672104-6672612	Chr01	6672104-6672348
INTRON_RETENTION	Phvul.001G056900	NA	Chr01	6672104-6672348
INTRON_RETENTION	Phvul.001G057000	NA	Chr01	6682436-6682523
ALTERNATIVE_ACCEPTOR	Phvul.001G057000	6682799-6683598	Chr01	6682799-6683600
ALTERNATIVE_DONOR	Phvul.001G057000	6683382-6683600	Chr01	6682799-6683600
EXON_SKIPPING	Phvul.001G057000	6682799-6683896	Chr01	6683600-6683662
ALTERNATIVE_ACCEPTOR	Phvul.001G057000	6683662-6683738	Chr01	6683662-6683896
ALTERNATIVE_ACCEPTOR	Phvul.001G057000	6683662-6683768	Chr01	6683662-6683896
ALTERNATIVE_DONOR	Phvul.001G057000	6683807-6683896	Chr01	6683662-6683896
INTRON_RETENTION	Phvul.001G057000	NA	Chr01	6683662-6683896
RETAINED_EXON	Phvul.001G057000	NA	Chr01	6683662-6683896
ALTERNATIVE_ACCEPTOR	Phvul.001G057000	6684616-6684791	Chr01	6684616-6684806
INTRON_RETENTION	Phvul.001G057000	NA	Chr01	6684616-6684806
NEW_INTRON	Phvul.001G057000	NA	Chr01	6685907-6686347
ALTERNATIVE_DONOR	Phvul.001G057100	6691331-6692498	Chr01	6691331-6692663
INTRON_RETENTION	Phvul.001G057200	NA	Chr01	6705349-6705438
INTRON_RETENTION	Phvul.001G057200	NA	Chr01	6705721-6705802
INTRON_RETENTION	Phvul.001G057300	NA	Chr01	6711047-6711140
INTRON_RETENTION	Phvul.001G057300	NA	Chr01	6712770-6713431
ALTERNATIVE_ACCEPTOR	Phvul.001G057400	6718849-6720568	Chr01	6718849-6722540
ALTERNATIVE_DONOR	Phvul.001G057400	6720701-6722540	Chr01	6718849-6722540
ALTERNATIVE_DONOR	Phvul.001G057400	6720738-6722540	Chr01	6718849-6722540
ALTERNATIVE_DONOR	Phvul.001G057400	6720914-6722540	Chr01	6718849-6722540
INTRON_RETENTION	Phvul.001G057400	NA	Chr01	6718849-6722540
RETAINED_EXON	Phvul.001G057400	NA	Chr01	6718849-6722540
ALTERNATIVE_SPL	Phvul.001G057400	6722755-6723165	Chr01	6722750-6723160
ALTERNATIVE_ACCEPTOR	Phvul.001G057500	6726678-6727415	Chr01	6726667-6727415
INTRON_RETENTION	Phvul.001G057600	NA	Chr01	6737930-6738014
INTRON_RETENTION	Phvul.001G057700	NA	Chr01	6746657-6746932
ALTERNATIVE_ACCEPTOR	Phvul.001G057700	6749291-6749532	Chr01	6749295-6749532
INTRON_RETENTION	Phvul.001G057700	NA	Chr01	6749603-6749888
NEW_INTRON	Phvul.001G057700	NA	Chr01	6749888-6750086
INTRON_RETENTION	Phvul.001G057700	NA	Chr01	6750086-6750167
ALTERNATIVE_ACCEPTOR	Phvul.001G057700	6750441-6750686	Chr01	6750448-6750686
ALTERNATIVE_ACCEPTOR	Phvul.001G057700	6750806-6751431	Chr01	6750864-6751431
ALTERNATIVE_ACCEPTOR	Phvul.001G057700	6750866-6751431	Chr01	6750864-6751431
ALTERNATIVE_ACCEPTOR	Phvul.001G057700	6752341-6752923	Chr01	6752450-6752923
ALTERNATIVE_ACCEPTOR	Phvul.001G057700	6752385-6752923	Chr01	6752450-6752923
INTRON_RETENTION	Phvul.001G057700	NA	Chr01	6752450-6752923
ALTERNATIVE_DONOR	Phvul.001G057700	6753178-6753856	Chr01	6753178-6753876
ALTERNATIVE_DONOR	Phvul.001G057700	6753178-6753860	Chr01	6753178-6753876
ALTERNATIVE_DONOR	Phvul.001G057700	6754685-6754762	Chr01	6754685-6755319
RETAINED_EXON	Phvul.001G057700	NA	Chr01	6754685-6755319
INTRON_RETENTION	Phvul.001G057800	NA	Chr01	6762427-6762545
ALTERNATIVE_ACCEPTOR	Phvul.001G057800	6762981-6764231	Chr01	6762965-6764231
ALTERNATIVE_SPL	Phvul.001G057800	6764342-6764990	Chr01	6764340-6764988
ALTERNATIVE_ACCEPTOR	Phvul.001G057800	6765119-6766212	Chr01	6765132-6766212
ALTERNATIVE_DONOR	Phvul.001G057900	6772973-6773937	Chr01	6772973-6773924
EXON_SKIPPING	Phvul.001G057900	6772973-6774205	Chr01	6773924-6773990
ALTERNATIVE_DONOR	Phvul.001G057900	6774347-6774869	Chr01	6774347-6775027
EXON_SKIPPING	Phvul.001G058100	6803470-6804252	Chr01	6803599-6803818
EXON_SKIPPING	Phvul.001G058100	6803470-6804001	Chr01	6803599-6803818
EXON_SKIPPING	Phvul.001G058100	6803818-6804252	Chr01	6804001-6804111
ALTERNATIVE_DONOR	Phvul.001G058100	6804035-6804252	Chr01	6804111-6804252
INTRON_RETENTION	Phvul.001G058100	NA	Chr01	6804111-6804252
ALTERNATIVE_ACCEPTOR	Phvul.001G058100	6804726-6804999	Chr01	6804726-6808401
ALTERNATIVE_DONOR	Phvul.001G058100	6807859-6808401	Chr01	6804726-6808401
ALTERNATIVE_DONOR	Phvul.001G058100	6807687-6808401	Chr01	6804726-6808401
RETAINED_EXON	Phvul.001G058100	NA	Chr01	6804726-6808401
INTRON_RETENTION	Phvul.001G058100	NA	Chr01	6809123-6809209
EXON_SKIPPING	Phvul.001G058100	6809123-6809341	Chr01	6809209-6809280
INTRON_RETENTION	Phvul.001G058100	NA	Chr01	6809280-6809423
ALTERNATIVE_SPL	Phvul.001G058100	6812489-6812606	Chr01	6812486-6812603
INTRON_RETENTION	Phvul.001G058200	NA	Chr01	6820266-6820777
EXON_SKIPPING	Phvul.001G058200	6820266-6821029	Chr01	6820777-6820836
INTRON_RETENTION	Phvul.001G058200	NA	Chr01	6820836-6821029
INTRON_RETENTION	Phvul.001G058500	NA	Chr01	6900473-6900550
INTRON_RETENTION	Phvul.001G058500	NA	Chr01	6900618-6900768
INTRON_RETENTION	Phvul.001G058500	NA	Chr01	6900847-6900925
INTRON_RETENTION	Phvul.001G058500	NA	Chr01	6902945-6903019
ALTERNATIVE_ACCEPTOR	Phvul.001G058500	6903292-6903829	Chr01	6903302-6903829
ALTERNATIVE_DONOR	Phvul.001G058600	6921402-6921686	Chr01	6919129-6921686
ALTERNATIVE_SPL	Phvul.001G058600	6919133-6919450	Chr01	6919129-6921686
RETAINED_EXON	Phvul.001G058600	NA	Chr01	6919129-6921686
INTRON_RETENTION	Phvul.001G058600	NA	Chr01	6921892-6921963
INTRON_RETENTION	Phvul.001G058600	NA	Chr01	6923296-6923393
EXON_SKIPPING	Phvul.001G058600	6927835-6928541	Chr01	6927920-6927989
INTRON_RETENTION	Phvul.001G058700	NA	Chr01	6943485-6943705
EXON_SKIPPING	Phvul.001G058700	6943485-6943888	Chr01	6943705-6943806
EXON_SKIPPING	Phvul.001G058700	6943485-6943897	Chr01	6943705-6943806
RETAINED_EXON	Phvul.001G058700	NA	Chr01	6943806-6948535
INTRON_RETENTION	Phvul.001G058800	NA	Chr01	6954650-6954762
ALTERNATIVE_ACCEPTOR	Phvul.001G058900	7031310-7033787	Chr01	7031310-7033978
ALTERNATIVE_ACCEPTOR	Phvul.001G058900	7031310-7031459	Chr01	7031310-7033978
ALTERNATIVE_DONOR	Phvul.001G058900	7031866-7033978	Chr01	7031310-7033978
ALTERNATIVE_DONOR	Phvul.001G058900	7032804-7033978	Chr01	7031310-7033978
RETAINED_EXON	Phvul.001G058900	NA	Chr01	7031310-7033978
INTRON_RETENTION	Phvul.001G058900	NA	Chr01	7036020-7036114
INTRON_RETENTION	Phvul.001G058900	NA	Chr01	7036258-7036356
INTRON_RETENTION	Phvul.001G058900	NA	Chr01	7037015-7037101
INTRON_RETENTION	Phvul.001G058900	NA	Chr01	7037320-7037414
INTRON_RETENTION	Phvul.001G058900	NA	Chr01	7037574-7037669
ALTERNATIVE_ACCEPTOR	Phvul.001G059000	7044648-7044771	Chr01	7044648-7044790
INTRON_RETENTION	Phvul.001G059000	NA	Chr01	7044648-7044790
INTRON_RETENTION	Phvul.001G059200	NA	Chr01	7064698-7064884
INTRON_RETENTION	Phvul.001G059300	NA	Chr01	7071111-7071184
NEW_INTRON	Phvul.001G059500	NA	Chr01	7107835-7108395
ALTERNATIVE_ACCEPTOR	Phvul.001G059500	7110507-7110860	Chr01	7110506-7110860
ALTERNATIVE_DONOR	Phvul.001G059500	7111854-7113149	Chr01	7111854-7114024
RETAINED_EXON	Phvul.001G059500	NA	Chr01	7111854-7114024
ALTERNATIVE_ACCEPTOR	Phvul.001G059500	7114161-7114444	Chr01	7114159-7114444
INTRON_RETENTION	Phvul.001G059500	NA	Chr01	7114159-7114444
INTRON_RETENTION	Phvul.001G059500	NA	Chr01	7114764-7114891
EXON_SKIPPING	Phvul.001G059500	7114764-7115251	Chr01	7114891-7114988
ALTERNATIVE_ACCEPTOR	Phvul.001G059500	7114993-7115251	Chr01	7114988-7115251
INTRON_RETENTION	Phvul.001G059500	NA	Chr01	7117032-7117119
ALTERNATIVE_DONOR	Phvul.001G059700	7141771-7142012	Chr01	7141814-7142012
INTRON_RETENTION	Phvul.001G059700	NA	Chr01	7141814-7142012
INTRON_RETENTION	Phvul.001G059800	NA	Chr01	7172927-7173426
INTRON_RETENTION	Phvul.001G059800	NA	Chr01	7174323-7174406
ALTERNATIVE_ACCEPTOR	Phvul.001G059800	7176147-7176267	Chr01	7176147-7176253
INTRON_RETENTION	Phvul.001G059800	NA	Chr01	7176147-7176253
ALTERNATIVE_DONOR	Phvul.001G059800	7176423-7177111	Chr01	7176450-7177111
INTRON_RETENTION	Phvul.001G059800	NA	Chr01	7176450-7177111
INTRON_RETENTION	Phvul.001G059900	NA	Chr01	7194481-7194898
ALTERNATIVE_DONOR	Phvul.001G059900	7195120-7195292	Chr01	7195120-7195269
ALTERNATIVE_DONOR	Phvul.001G060000	7201076-7201359	Chr01	7201076-7202577
ALTERNATIVE_DONOR	Phvul.001G060000	7201076-7202385	Chr01	7201076-7202577
RETAINED_EXON	Phvul.001G060000	NA	Chr01	7201076-7202577
INTRON_RETENTION	Phvul.001G060000	NA	Chr01	7202676-7203629
INTRON_RETENTION	Phvul.001G060000	NA	Chr01	7203831-7204156
INTRON_RETENTION	Phvul.001G060000	NA	Chr01	7204185-7204222
INTRON_RETENTION	Phvul.001G060000	NA	Chr01	7205797-7205887
ALTERNATIVE_ACCEPTOR	Phvul.001G060000	7206027-7206889	Chr01	7206011-7206889
ALTERNATIVE_ACCEPTOR	Phvul.001G060000	7207022-7207103	Chr01	7207019-7207103
INTRON_RETENTION	Phvul.001G060100	NA	Chr01	7213318-7213414
EXON_SKIPPING	Phvul.001G060100	7213318-7214005	Chr01	7213414-7213465
ALTERNATIVE_ACCEPTOR	Phvul.001G060100	7213534-7214005	Chr01	7213465-7214005
INTRON_RETENTION	Phvul.001G060100	NA	Chr01	7213465-7214005
NEW_INTRON	Phvul.001G060100	NA	Chr01	7214005-7216703
INTRON_RETENTION	Phvul.001G060200	NA	Chr01	7241541-7241629
ALTERNATIVE_ACCEPTOR	Phvul.001G060300	7301521-7301674	Chr01	7301521-7301663
ALTERNATIVE_DONOR	Phvul.001G060300	7301508-7301663	Chr01	7301521-7301663
ALTERNATIVE_SPL	Phvul.001G060300	7301508-7301674	Chr01	7301521-7301663
INTRON_RETENTION	Phvul.001G060300	NA	Chr01	7301521-7301663
ALTERNATIVE_ACCEPTOR	Phvul.001G060300	7308369-7309107	Chr01	7308369-7309110
NEW_INTRON	Phvul.001G060300	NA	Chr01	7309110-7309944
NEW_INTRON	Phvul.001G060300	NA	Chr01	7310049-7310734
ALTERNATIVE_DONOR	Phvul.001G060300	7310722-7311182	Chr01	7310734-7311182
INTRON_RETENTION	Phvul.001G060300	NA	Chr01	7311320-7311418
INTRON_RETENTION	Phvul.001G060300	NA	Chr01	7311499-7311576
NEW_INTRON	Phvul.001G060500	NA	Chr01	7342877-7343199
INTRON_RETENTION	Phvul.001G060500	NA	Chr01	7343199-7343554
ALTERNATIVE_ACCEPTOR	Phvul.001G060500	7343658-7344036	Chr01	7343667-7344036
ALTERNATIVE_ACCEPTOR	Phvul.001G060500	7345173-7345312	Chr01	7344246-7345312
ALTERNATIVE_DONOR	Phvul.001G060500	7344246-7344791	Chr01	7344246-7345312
RETAINED_EXON	Phvul.001G060500	NA	Chr01	7344246-7345312
ALTERNATIVE_DONOR	Phvul.001G060500	7345746-7345962	Chr01	7345746-7345896
INTRON_RETENTION	Phvul.001G060500	NA	Chr01	7345746-7345896
ALTERNATIVE_ACCEPTOR	Phvul.001G060600	7360904-7361595	Chr01	7360904-7361598
INTRON_RETENTION	Phvul.001G060600	NA	Chr01	7363347-7363429
ALTERNATIVE_DONOR	Phvul.001G060700	7385265-7385466	Chr01	7385265-7385867
ALTERNATIVE_SPL	Phvul.001G060700	7385266-7385868	Chr01	7385265-7385867
[truncated: 83,751 more rows]
