# Supplementary material for: Identification and analysis of alternative splicing events in Phaseolus vulgaris and Glycine max
Source: BMC Genomics. 2017 Aug 22;18:650. doi: 10.1186/s12864-017-4054-2 (PMC5568362; doi:10.1186/s12864-017-4054-2)
Supplement: Supplementary file 5 — Percentage of non-redundant AS event types in homologous genes. (XLSX 11 kb) [file 12864_2017_4054_MOESM5_ESM.xlsx]

## Sheet: Hoja1
	Phaseolus vulgaris			Glycine max
AS event	Evolutionary structure 1:2	Evolutionary structure 1:1	Total	Evolutionary structure 1:2	Evolutionary structure 1:1	Total
AA	0.18	0.2	0.19	0.23	0.24	0.23
AD	0.13	0.14	0.13	0.17	0.17	0.17
ASS	0.06	0.07	0.06	0.03	0.03	0.03
ES	0.04	0.05	0.05	0.06	0.07	0.07
IR	0.46	0.41	0.44	0.36	0.34	0.35
NI	0.05	0.05	0.05	0.06	0.06	0.06
RE	0.07	0.08	0.07	0.09	0.09	0.09
