# Supplementary material for: Identification and analysis of alternative splicing events in Phaseolus vulgaris and Glycine max
Source: BMC Genomics. 2017 Aug 22;18:650. doi: 10.1186/s12864-017-4054-2 (PMC5568362; doi:10.1186/s12864-017-4054-2)
Supplement: Supplementary file 9 — Sample used for the AS event identification. (XLSX 41 kb) [file 12864_2017_4054_MOESM9_ESM.xlsx]

## Sheet: Supplementary_Table1
Run	spots	bases	spots_with_mates	avgLength	size_MB	download_path	Experiment	LibraryLayout	Platform	Model	SRAStudy	BioProject	Study_Pubmed_id	ProjectID	Sample	BioSample	SampleType	TaxID	ScientificName	SampleName	CenterName	Submission
SRR203337	7262840	551975840	0	76	292	http://sra-download.ncbi.nlm.nih.gov/srapub/SRR203337	SRX062319	SINGLE	ILLUMINA	Illumina Genome Analyzer II	SRP006766	PRJNA140079		140079	SRS192961	SAMN00265076	simple	3847	Glycine max	GSM721717	GEO	SRA036576
SRR203338	15850783	1204659508	0	76	666	http://sra-download.ncbi.nlm.nih.gov/srapub/SRR203338	SRX062319	SINGLE	ILLUMINA	Illumina Genome Analyzer II	SRP006766	PRJNA140079		140079	SRS192961	SAMN00265076	simple	3847	Glycine max	GSM721717	GEO	SRA036576
SRR203339	24767799	1882352724	0	76	1001	http://sra-download.ncbi.nlm.nih.gov/srapub/SRR203339	SRX062319	SINGLE	ILLUMINA	Illumina Genome Analyzer II	SRP006766	PRJNA140079		140079	SRS192961	SAMN00265076	simple	3847	Glycine max	GSM721717	GEO	SRA036576
SRR203340	26022812	1977733712	0	76	1054	http://sra-download.ncbi.nlm.nih.gov/srapub/SRR203340	SRX062319	SINGLE	ILLUMINA	Illumina Genome Analyzer II	SRP006766	PRJNA140079		140079	SRS192961	SAMN00265076	simple	3847	Glycine max	GSM721717	GEO	SRA036576
SRR203341	10671839	811059764	0	76	434	http://sra-download.ncbi.nlm.nih.gov/srapub/SRR203341	SRX062320	SINGLE	ILLUMINA	Illumina Genome Analyzer II	SRP006766	PRJNA140079		140079	SRS192962	SAMN00265077	simple	3847	Glycine max	GSM721718	GEO	SRA036576
SRR203342	27583853	2096372828	0	76	1236	http://sra-download.ncbi.nlm.nih.gov/srapub/SRR203342	SRX062320	SINGLE	ILLUMINA	Illumina Genome Analyzer II	SRP006766	PRJNA140079		140079	SRS192962	SAMN00265077	simple	3847	Glycine max	GSM721718	GEO	SRA036576
SRR203343	29736525	2259975900	0	76	1232	http://sra-download.ncbi.nlm.nih.gov/srapub/SRR203343	SRX062320	SINGLE	ILLUMINA	Illumina Genome Analyzer II	SRP006766	PRJNA140079		140079	SRS192962	SAMN00265077	simple	3847	Glycine max	GSM721718	GEO	SRA036576
SRR391535	31889531	3188953100	0	100	1857	http://sra-download.ncbi.nlm.nih.gov/srapub/SRR391535	SRX112515	SINGLE	ILLUMINA	Illumina HiSeq 2000	SRP009826			0	SRS282437	SAMN00765509	simple	3847	Glycine max	Soy 1	USDA ARS	SRA048619
SRR391536	16862414	1686241400	0	100	967	http://sra-download.ncbi.nlm.nih.gov/srapub/SRR391536	SRX112516	SINGLE	ILLUMINA	Illumina HiSeq 2000	SRP009826			0	SRS282434	SAMN00765506	simple	3847	Glycine max	Soy 2	USDA ARS	SRA048619
SRR391537	17575844	1757584400	0	100	1003	http://sra-download.ncbi.nlm.nih.gov/srapub/SRR391537	SRX112518	SINGLE	ILLUMINA	Illumina HiSeq 2000	SRP009826			0	SRS282441	SAMN00765513	simple	3847	Glycine max	Soy 4	USDA ARS	SRA048619
SRR391538	28554551	2855455100	0	100	1670	http://sra-download.ncbi.nlm.nih.gov/srapub/SRR391538	SRX112520	SINGLE	ILLUMINA	Illumina HiSeq 2000	SRP009826			0	SRS282442	SAMN00765514	simple	3847	Glycine max	Soy 5	USDA ARS	SRA048619
SRR391539	37605167	3760516700	0	100	2255	http://sra-download.ncbi.nlm.nih.gov/srapub/SRR391539	SRX112522	SINGLE	ILLUMINA	Illumina HiSeq 2000	SRP009826			0	SRS282443	SAMN00765515	simple	3847	Glycine max	Soy 6	USDA ARS	SRA048619
SRR391541	36408402	3640840200	0	100	2181	http://sra-download.ncbi.nlm.nih.gov/srapub/SRR391541	SRX112523	SINGLE	ILLUMINA	Illumina HiSeq 2000	SRP009826			0	SRS282439	SAMN00765511	simple	3847	Glycine max	Soy 8	USDA ARS	SRA048619
SRR1174205	32584654	6516930800	32584654	200	4192	http://sra-download.ncbi.nlm.nih.gov/srapub/SRR1174205	SRX474416	PAIRED	ILLUMINA	Illumina HiSeq 2000	SRP038111	PRJNA238493	2	238493	SRS560315	SAMN02644800	simple	3847	Glycine max	Root	INSTITUTE OF GENETICS AND DEVELOPMENTAL BIOLOGY, C	SRA141760
SRR1174206	27247005	5449401000	27247005	200	3559	http://sra-download.ncbi.nlm.nih.gov/srapub/SRR1174206	SRX474419	PAIRED	ILLUMINA	Illumina HiSeq 2000	SRP038111	PRJNA238493	2	238493	SRS560317	SAMN02644811	simple	3847	Glycine max	Leaf3	INSTITUTE OF GENETICS AND DEVELOPMENTAL BIOLOGY, C	SRA141760
SRR1174207	44696034	8939206800	44696034	200	5836	http://sra-download.ncbi.nlm.nih.gov/srapub/SRR1174207	SRX474420	PAIRED	ILLUMINA	Illumina HiSeq 2000	SRP038111	PRJNA238493	2	238493	SRS560318	SAMN02644826	simple	3847	Glycine max	Seed4	INSTITUTE OF GENETICS AND DEVELOPMENTAL BIOLOGY, C	SRA141760
SRR1174208	30822467	6164493400	30822467	200	4035	http://sra-download.ncbi.nlm.nih.gov/srapub/SRR1174208	SRX474421	PAIRED	ILLUMINA	Illumina HiSeq 2000	SRP038111	PRJNA238493	2	238493	SRS560319	SAMN02644825	simple	3847	Glycine max	Seed3	INSTITUTE OF GENETICS AND DEVELOPMENTAL BIOLOGY, C	SRA141760
SRR1174209	27098320	5419664000	27098320	200	3504	http://sra-download.ncbi.nlm.nih.gov/srapub/SRR1174209	SRX474422	PAIRED	ILLUMINA	Illumina HiSeq 2000	SRP038111	PRJNA238493	2	238493	SRS560320	SAMN02644822	simple	3847	Glycine max	Pod_seed3	INSTITUTE OF GENETICS AND DEVELOPMENTAL BIOLOGY, C	SRA141760
SRR1174211	23949620	4789924000	23949620	200	3124	http://sra-download.ncbi.nlm.nih.gov/srapub/SRR1174211	SRX474423	PAIRED	ILLUMINA	Illumina HiSeq 2000	SRP038111	PRJNA238493	2	238493	SRS560321	SAMN02644821	simple	3847	Glycine max	Pod_seed2	INSTITUTE OF GENETICS AND DEVELOPMENTAL BIOLOGY, C	SRA141760
SRR1174212	31122976	6224595200	31122976	200	4103	http://sra-download.ncbi.nlm.nih.gov/srapub/SRR1174212	SRX474424	PAIRED	ILLUMINA	Illumina HiSeq 2000	SRP038111	PRJNA238493	2	238493	SRS560322	SAMN02644820	simple	3847	Glycine max	Pod_seed1	INSTITUTE OF GENETICS AND DEVELOPMENTAL BIOLOGY, C	SRA141760
SRR1174213	24244492	4848898400	24244492	200	3207	http://sra-download.ncbi.nlm.nih.gov/srapub/SRR1174213	SRX474426	PAIRED	ILLUMINA	Illumina HiSeq 2000	SRP038111	PRJNA238493	2	238493	SRS560324	SAMN02644803	simple	3847	Glycine max	Stem1	INSTITUTE OF GENETICS AND DEVELOPMENTAL BIOLOGY, C	SRA141760
SRR1174214	24859609	4971921800	24859609	200	3222	http://sra-download.ncbi.nlm.nih.gov/srapub/SRR1174214	SRX474427	PAIRED	ILLUMINA	Illumina HiSeq 2000	SRP038111	PRJNA238493	2	238493	SRS560324	SAMN02644803	simple	3847	Glycine max	Stem1	INSTITUTE OF GENETICS AND DEVELOPMENTAL BIOLOGY, C	SRA141760
SRR1174215	28147586	5629517200	28147586	200	3590	http://sra-download.ncbi.nlm.nih.gov/srapub/SRR1174215	SRX474428	PAIRED	ILLUMINA	Illumina HiSeq 2000	SRP038111	PRJNA238493	2	238493	SRS560325	SAMN02644806	simple	3847	Glycine max	Leafbud1	INSTITUTE OF GENETICS AND DEVELOPMENTAL BIOLOGY, C	SRA141760
SRR1174216	36607316	7321463200	36607316	200	4703	http://sra-download.ncbi.nlm.nih.gov/srapub/SRR1174216	SRX474429	PAIRED	ILLUMINA	Illumina HiSeq 2000	SRP038111	PRJNA238493	2	238493	SRS560326	SAMN02644804	simple	3847	Glycine max	Stem2	INSTITUTE OF GENETICS AND DEVELOPMENTAL BIOLOGY, C	SRA141760
SRR1174217	37336051	7467210200	37336051	200	4748	http://sra-download.ncbi.nlm.nih.gov/srapub/SRR1174217	SRX474430	PAIRED	ILLUMINA	Illumina HiSeq 2000	SRP038111	PRJNA238493	2	238493	SRS560327	SAMN02644813	simple	3847	Glycine max	Flower2	INSTITUTE OF GENETICS AND DEVELOPMENTAL BIOLOGY, C	SRA141760
SRR1174218	30461536	6092307200	30461536	200	3902	http://sra-download.ncbi.nlm.nih.gov/srapub/SRR1174218	SRX474431	PAIRED	ILLUMINA	Illumina HiSeq 2000	SRP038111	PRJNA238493	2	238493	SRS560328	SAMN02644814	simple	3847	Glycine max	Flower3	INSTITUTE OF GENETICS AND DEVELOPMENTAL BIOLOGY, C	SRA141760
SRR1174219	31528993	6305798600	31528993	200	4028	http://sra-download.ncbi.nlm.nih.gov/srapub/SRR1174219	SRX474432	PAIRED	ILLUMINA	Illumina HiSeq 2000	SRP038111	PRJNA238493	2	238493	SRS560329	SAMN02644816	simple	3847	Glycine max	Flower5	INSTITUTE OF GENETICS AND DEVELOPMENTAL BIOLOGY, C	SRA141760
SRR1174220	48517124	9703424800	48517124	200	6291	http://sra-download.ncbi.nlm.nih.gov/srapub/SRR1174220	SRX474433	PAIRED	ILLUMINA	Illumina HiSeq 2000	SRP038111	PRJNA238493	2	238493	SRS560330	SAMN02644815	simple	3847	Glycine max	Flower4	INSTITUTE OF GENETICS AND DEVELOPMENTAL BIOLOGY, C	SRA141760
SRR1174221	45780356	9156071200	45780356	200	5996	http://sra-download.ncbi.nlm.nih.gov/srapub/SRR1174221	SRX474434	PAIRED	ILLUMINA	Illumina HiSeq 2000	SRP038111	PRJNA238493	2	238493	SRS560331	SAMN02644817	simple	3847	Glycine max	pod1	INSTITUTE OF GENETICS AND DEVELOPMENTAL BIOLOGY, C	SRA141760
SRR1174222	36494095	7298819000	36494095	200	4795	http://sra-download.ncbi.nlm.nih.gov/srapub/SRR1174222	SRX474435	PAIRED	ILLUMINA	Illumina HiSeq 2000	SRP038111	PRJNA238493	2	238493	SRS560332	SAMN02644823	simple	3847	Glycine max	seed1	INSTITUTE OF GENETICS AND DEVELOPMENTAL BIOLOGY, C	SRA141760
SRR1174223	31304986	6260997200	31304986	200	4125	http://sra-download.ncbi.nlm.nih.gov/srapub/SRR1174223	SRX474436	PAIRED	ILLUMINA	Illumina HiSeq 2000	SRP038111	PRJNA238493	2	238493	SRS560333	SAMN02644818	simple	3847	Glycine max	pod2	INSTITUTE OF GENETICS AND DEVELOPMENTAL BIOLOGY, C	SRA141760
SRR1174224	37212331	7442466200	37212331	200	4833	http://sra-download.ncbi.nlm.nih.gov/srapub/SRR1174224	SRX474437	PAIRED	ILLUMINA	Illumina HiSeq 2000	SRP038111	PRJNA238493	2	238493	SRS560334	SAMN02644819	simple	3847	Glycine max	pod3	INSTITUTE OF GENETICS AND DEVELOPMENTAL BIOLOGY, C	SRA141760
SRR1174225	35985148	7197029600	35985148	200	4660	http://sra-download.ncbi.nlm.nih.gov/srapub/SRR1174225	SRX474438	PAIRED	ILLUMINA	Illumina HiSeq 2000	SRP038111	PRJNA238493	2	238493	SRS560335	SAMN02644824	simple	3847	Glycine max	seed2	INSTITUTE OF GENETICS AND DEVELOPMENTAL BIOLOGY, C	SRA141760
SRR1174226	36445826	7289165200	36445826	200	4599	http://sra-download.ncbi.nlm.nih.gov/srapub/SRR1174226	SRX474439	PAIRED	ILLUMINA	Illumina HiSeq 2000	SRP038111	PRJNA238493	2	238493	SRS560336	SAMN02644809	simple	3847	Glycine max	Leaf1	INSTITUTE OF GENETICS AND DEVELOPMENTAL BIOLOGY, C	SRA141760
SRR1174227	33780175	6756035000	33780175	200	4298	http://sra-download.ncbi.nlm.nih.gov/srapub/SRR1174227	SRX474440	PAIRED	ILLUMINA	Illumina HiSeq 2000	SRP038111	PRJNA238493	2	238493	SRS560337	SAMN02644807	simple	3847	Glycine max	Leafbud2	INSTITUTE OF GENETICS AND DEVELOPMENTAL BIOLOGY, C	SRA141760
SRR1174228	28157430	5631486000	28157430	200	3670	http://sra-download.ncbi.nlm.nih.gov/srapub/SRR1174228	SRX474441	PAIRED	ILLUMINA	Illumina HiSeq 2000	SRP038111	PRJNA238493	2	238493	SRS560338	SAMN02644802	simple	3847	Glycine max	Cotyledon2	INSTITUTE OF GENETICS AND DEVELOPMENTAL BIOLOGY, C	SRA141760
SRR1174229	35408033	7081606600	35408033	200	4570	http://sra-download.ncbi.nlm.nih.gov/srapub/SRR1174229	SRX474442	PAIRED	ILLUMINA	Illumina HiSeq 2000	SRP038111	PRJNA238493	2	238493	SRS560339	SAMN02644810	simple	3847	Glycine max	Leaf2	INSTITUTE OF GENETICS AND DEVELOPMENTAL BIOLOGY, C	SRA141760
SRR1174230	25419142	5083828400	25419142	200	3230	http://sra-download.ncbi.nlm.nih.gov/srapub/SRR1174230	SRX474443	PAIRED	ILLUMINA	Illumina HiSeq 2000	SRP038111	PRJNA238493	2	238493	SRS560337	SAMN02644807	simple	3847	Glycine max	Leafbud2	INSTITUTE OF GENETICS AND DEVELOPMENTAL BIOLOGY, C	SRA141760
SRR1174231	29395826	5879165200	29395826	200	3678	http://sra-download.ncbi.nlm.nih.gov/srapub/SRR1174231	SRX474444	PAIRED	ILLUMINA	Illumina HiSeq 2000	SRP038111	PRJNA238493	2	238493	SRS560340	SAMN02644805	simple	3847	Glycine max	Shoot_meristem	INSTITUTE OF GENETICS AND DEVELOPMENTAL BIOLOGY, C	SRA141760
SRR1174232	27237040	5447408000	27237040	200	3522	http://sra-download.ncbi.nlm.nih.gov/srapub/SRR1174232	SRX474445	PAIRED	ILLUMINA	Illumina HiSeq 2000	SRP038111	PRJNA238493	2	238493	SRS560341	SAMN02644812	simple	3847	Glycine max	Flower1	INSTITUTE OF GENETICS AND DEVELOPMENTAL BIOLOGY, C	SRA141760
SRR1174233	23478984	4695796800	23478984	200	3030	http://sra-download.ncbi.nlm.nih.gov/srapub/SRR1174233	SRX474446	PAIRED	ILLUMINA	Illumina HiSeq 2000	SRP038111	PRJNA238493	2	238493	SRS560342	SAMN02644827	simple	3847	Glycine max	Seed5	INSTITUTE OF GENETICS AND DEVELOPMENTAL BIOLOGY, C	SRA141760
SRR1272329	26890524	1371416724	0	51	1350	http://sra-download.ncbi.nlm.nih.gov/srapub/SRR1272329	SRX533817	SINGLE	ILLUMINA	Illumina HiSeq 2000	SRP041709	PRJNA246315		246315	SRS602545	SAMN02746748	simple	3847	Glycine max	GSM1380774	GEO	SRA161751
SRR1272330	7539625	384520875	0	51	390	http://sra-download.ncbi.nlm.nih.gov/srapub/SRR1272330	SRX533818	SINGLE	ILLUMINA	Illumina HiSeq 2000	SRP041709	PRJNA246315		246315	SRS602546	SAMN02746753	simple	3847	Glycine max	GSM1380775	GEO	SRA161751
SRR1272331	10790193	550299843	0	51	485	http://sra-download.ncbi.nlm.nih.gov/srapub/SRR1272331	SRX533818	SINGLE	ILLUMINA	Illumina HiSeq 2000	SRP041709	PRJNA246315		246315	SRS602546	SAMN02746753	simple	3847	Glycine max	GSM1380775	GEO	SRA161751
SRR1272332	14802919	754948869	0	51	745	http://sra-download.ncbi.nlm.nih.gov/srapub/SRR1272332	SRX533819	SINGLE	ILLUMINA	Illumina HiSeq 2000	SRP041709	PRJNA246315		246315	SRS602547	SAMN02746749	simple	3847	Glycine max	GSM1380776	GEO	SRA161751
SRR1272333	4731953	241329603	0	51	213	http://sra-download.ncbi.nlm.nih.gov/srapub/SRR1272333	SRX533819	SINGLE	ILLUMINA	Illumina HiSeq 2000	SRP041709	PRJNA246315		246315	SRS602547	SAMN02746749	simple	3847	Glycine max	GSM1380776	GEO	SRA161751
SRR1272367	15045314	767311014	0	51	752	http://sra-download.ncbi.nlm.nih.gov/srapub/SRR1272367	SRX533839	SINGLE	ILLUMINA	Illumina HiSeq 2000	SRP041709	PRJNA246315		246315	SRS602567	SAMN02746877	simple	3847	Glycine max	GSM1380796	GEO	SRA161751
SRR1272368	5815269	296578719	0	51	302	http://sra-download.ncbi.nlm.nih.gov/srapub/SRR1272368	SRX533840	SINGLE	ILLUMINA	Illumina HiSeq 2000	SRP041709	PRJNA246315		246315	SRS602568	SAMN02747031	simple	3847	Glycine max	GSM1380797	GEO	SRA161751
SRR1272369	22484245	1146696495	0	51	1015	http://sra-download.ncbi.nlm.nih.gov/srapub/SRR1272369	SRX533840	SINGLE	ILLUMINA	Illumina HiSeq 2000	SRP041709	PRJNA246315		246315	SRS602568	SAMN02747031	simple	3847	Glycine max	GSM1380797	GEO	SRA161751
SRR1272370	12916652	658749252	0	51	646	http://sra-download.ncbi.nlm.nih.gov/srapub/SRR1272370	SRX533841	SINGLE	ILLUMINA	Illumina HiSeq 2000	SRP041709	PRJNA246315		246315	SRS602569	SAMN02746993	simple	3847	Glycine max	GSM1380798	GEO	SRA161751
SRR1272371	3206606	163536906	0	51	143	http://sra-download.ncbi.nlm.nih.gov/srapub/SRR1272371	SRX533841	SINGLE	ILLUMINA	Illumina HiSeq 2000	SRP041709	PRJNA246315		246315	SRS602569	SAMN02746993	simple	3847	Glycine max	GSM1380798	GEO	SRA161751
SRR1588520	21109674	6332902200	21109674	300	3834	http://sra-download.ncbi.nlm.nih.gov/srapub/SRR1588520	SRX712805	PAIRED	ILLUMINA	Illumina HiSeq 2000	SRP048201	PRJNA256762		256762	SRS710993	SAMN03003437	simple	3847	Glycine max	1031106	JGI	SRA187521
SRR1588521	24360198	7308059400	24360198	300	4466	http://sra-download.ncbi.nlm.nih.gov/srapub/SRR1588521	SRX712806	PAIRED	ILLUMINA	Illumina HiSeq 2000	SRP048201	PRJNA256762		256762	SRS710993	SAMN03003437	simple	3847	Glycine max	1031106	JGI	SRA187521
SRR1588522	26851293	8055387900	26851293	300	4898	http://sra-download.ncbi.nlm.nih.gov/srapub/SRR1588522	SRX712807	PAIRED	ILLUMINA	Illumina HiSeq 2000	SRP048201	PRJNA256762		256762	SRS710993	SAMN03003437	simple	3847	Glycine max	1031106	JGI	SRA187521
SRR1588523	15670647	4701194100	15670647	300	2948	http://sra-download.ncbi.nlm.nih.gov/srapub/SRR1588523	SRX712808	PAIRED	ILLUMINA	Illumina HiSeq 2000	SRP048201	PRJNA256762		256762	SRS710993	SAMN03003437	simple	3847	Glycine max	1031106	JGI	SRA187521
SRR1588524	23214432	6964329600	23214432	300	4264	http://sra-download.ncbi.nlm.nih.gov/srapub/SRR1588524	SRX712809	PAIRED	ILLUMINA	Illumina HiSeq 2000	SRP048201	PRJNA256762		256762	SRS710993	SAMN03003437	simple	3847	Glycine max	1031106	JGI	SRA187521
SRR1588525	19444398	5833319400	19444398	300	3552	http://sra-download.ncbi.nlm.nih.gov/srapub/SRR1588525	SRX712810	PAIRED	ILLUMINA	Illumina HiSeq 2000	SRP048201	PRJNA256762		256762	SRS710993	SAMN03003437	simple	3847	Glycine max	1031106	JGI	SRA187521
SRR1588526	61574052	18472215600	61574052	300	11406	http://sra-download.ncbi.nlm.nih.gov/srapub/SRR1588526	SRX712811	PAIRED	ILLUMINA	Illumina HiSeq 2000	SRP048201	PRJNA256762		256762	SRS710993	SAMN03003437	simple	3847	Glycine max	1031106	JGI	SRA187521
SRR1588527	18693815	5608144500	18693815	300	3432	http://sra-download.ncbi.nlm.nih.gov/srapub/SRR1588527	SRX712812	PAIRED	ILLUMINA	Illumina HiSeq 2000	SRP048201	PRJNA256762		256762	SRS710993	SAMN03003437	simple	3847	Glycine max	1031106	JGI	SRA187521
SRR1588528	17442788	5232836400	17442788	300	3310	http://sra-download.ncbi.nlm.nih.gov/srapub/SRR1588528	SRX712813	PAIRED	ILLUMINA	Illumina HiSeq 2000	SRP048201	PRJNA256762		256762	SRS710993	SAMN03003437	simple	3847	Glycine max	1031106	JGI	SRA187521
SRR1588529	20411851	6123555300	20411851	300	3728	http://sra-download.ncbi.nlm.nih.gov/srapub/SRR1588529	SRX712814	PAIRED	ILLUMINA	Illumina HiSeq 2000	SRP048201	PRJNA256762		256762	SRS710993	SAMN03003437	simple	3847	Glycine max	1031106	JGI	SRA187521
SRR1588530	21543923	6463176900	21543923	300	3960	http://sra-download.ncbi.nlm.nih.gov/srapub/SRR1588530	SRX712815	PAIRED	ILLUMINA	Illumina HiSeq 2000	SRP048201	PRJNA256762		256762	SRS710993	SAMN03003437	simple	3847	Glycine max	1031106	JGI	SRA187521
SRR1588531	26529390	7958817000	26529390	300	5013	http://sra-download.ncbi.nlm.nih.gov/srapub/SRR1588531	SRX712816	PAIRED	ILLUMINA	Illumina HiSeq 2000	SRP048201	PRJNA256762		256762	SRS710993	SAMN03003437	simple	3847	Glycine max	1031106	JGI	SRA187521
SRR1588532	15399592	4619877600	15399592	300	2880	http://sra-download.ncbi.nlm.nih.gov/srapub/SRR1588532	SRX712817	PAIRED	ILLUMINA	Illumina HiSeq 2000	SRP048201	PRJNA256762		256762	SRS710993	SAMN03003437	simple	3847	Glycine max	1031106	JGI	SRA187521
SRR1588533	21900738	6570221400	21900738	300	4087	http://sra-download.ncbi.nlm.nih.gov/srapub/SRR1588533	SRX712818	PAIRED	ILLUMINA	Illumina HiSeq 2000	SRP048201	PRJNA256762		256762	SRS710993	SAMN03003437	simple	3847	Glycine max	1031106	JGI	SRA187521
SRR1588534	17926288	5377886400	17926288	300	3361	http://sra-download.ncbi.nlm.nih.gov/srapub/SRR1588534	SRX712819	PAIRED	ILLUMINA	Illumina HiSeq 2000	SRP048201	PRJNA256762		256762	SRS710993	SAMN03003437	simple	3847	Glycine max	1031106	JGI	SRA187521
SRR1588535	22589719	6776915700	22589719	300	4139	http://sra-download.ncbi.nlm.nih.gov/srapub/SRR1588535	SRX712820	PAIRED	ILLUMINA	Illumina HiSeq 2000	SRP048201	PRJNA256762		256762	SRS710993	SAMN03003437	simple	3847	Glycine max	1031106	JGI	SRA187521
SRR1588536	22882875	6864862500	22882875	300	4153	http://sra-download.ncbi.nlm.nih.gov/srapub/SRR1588536	SRX712821	PAIRED	ILLUMINA	Illumina HiSeq 2000	SRP048201	PRJNA256762		256762	SRS710993	SAMN03003437	simple	3847	Glycine max	1031106	JGI	SRA187521
SRR1588537	20067309	6020192700	20067309	300	3811	http://sra-download.ncbi.nlm.nih.gov/srapub/SRR1588537	SRX712822	PAIRED	ILLUMINA	Illumina HiSeq 2000	SRP048201	PRJNA256762		256762	SRS710993	SAMN03003437	simple	3847	Glycine max	1031106	JGI	SRA187521
SRR1588538	21870957	6561287100	21870957	300	4031	http://sra-download.ncbi.nlm.nih.gov/srapub/SRR1588538	SRX712823	PAIRED	ILLUMINA	Illumina HiSeq 2000	SRP048201	PRJNA256762		256762	SRS710993	SAMN03003437	simple	3847	Glycine max	1031106	JGI	SRA187521
SRR1588539	19521227	5856368100	19521227	300	3572	http://sra-download.ncbi.nlm.nih.gov/srapub/SRR1588539	SRX712824	PAIRED	ILLUMINA	Illumina HiSeq 2000	SRP048201	PRJNA256762		256762	SRS710993	SAMN03003437	simple	3847	Glycine max	1031106	JGI	SRA187521
SRR1588540	25014251	7504275300	25014251	300	4582	http://sra-download.ncbi.nlm.nih.gov/srapub/SRR1588540	SRX712825	PAIRED	ILLUMINA	Illumina HiSeq 2000	SRP048201	PRJNA256762		256762	SRS710993	SAMN03003437	simple	3847	Glycine max	1031106	JGI	SRA187521
SRR1588541	22870688	6861206400	22870688	300	4197	http://sra-download.ncbi.nlm.nih.gov/srapub/SRR1588541	SRX712826	PAIRED	ILLUMINA	Illumina HiSeq 2000	SRP048201	PRJNA256762		256762	SRS710993	SAMN03003437	simple	3847	Glycine max	1031106	JGI	SRA187521
SRR1588542	27607152	8282145600	27607152	300	5137	http://sra-download.ncbi.nlm.nih.gov/srapub/SRR1588542	SRX712827	PAIRED	ILLUMINA	Illumina HiSeq 2000	SRP048201	PRJNA256762		256762	SRS710993	SAMN03003437	simple	3847	Glycine max	1031106	JGI	SRA187521
SRR1588543	20653758	6196127400	20653758	300	3898	http://sra-download.ncbi.nlm.nih.gov/srapub/SRR1588543	SRX712828	PAIRED	ILLUMINA	Illumina HiSeq 2000	SRP048201	PRJNA256762		256762	SRS710993	SAMN03003437	simple	3847	Glycine max	1031106	JGI	SRA187521
SRR1588544	23175615	6952684500	23175615	300	4299	http://sra-download.ncbi.nlm.nih.gov/srapub/SRR1588544	SRX712829	PAIRED	ILLUMINA	Illumina HiSeq 2000	SRP048201	PRJNA256762		256762	SRS710993	SAMN03003437	simple	3847	Glycine max	1031106	JGI	SRA187521
SRR1588545	21874188	6562256400	21874188	300	4033	http://sra-download.ncbi.nlm.nih.gov/srapub/SRR1588545	SRX712830	PAIRED	ILLUMINA	Illumina HiSeq 2000	SRP048201	PRJNA256762		256762	SRS710993	SAMN03003437	simple	3847	Glycine max	1031106	JGI	SRA187521
SRR1588546	19016717	5705015100	19016717	300	3437	http://sra-download.ncbi.nlm.nih.gov/srapub/SRR1588546	SRX712831	PAIRED	ILLUMINA	Illumina HiSeq 2000	SRP048201	PRJNA256762		256762	SRS710993	SAMN03003437	simple	3847	Glycine max	1031106	JGI	SRA187521
SRR1588547	18652110	5595633000	18652110	300	3514	http://sra-download.ncbi.nlm.nih.gov/srapub/SRR1588547	SRX712832	PAIRED	ILLUMINA	Illumina HiSeq 2000	SRP048201	PRJNA256762		256762	SRS710993	SAMN03003437	simple	3847	Glycine max	1031106	JGI	SRA187521
SRR1588548	18757987	5627396100	18757987	300	3427	http://sra-download.ncbi.nlm.nih.gov/srapub/SRR1588548	SRX712833	PAIRED	ILLUMINA	Illumina HiSeq 2000	SRP048201	PRJNA256762		256762	SRS710993	SAMN03003437	simple	3847	Glycine max	1031106	JGI	SRA187521
SRR1588549	20221896	6066568800	20221896	300	3788	http://sra-download.ncbi.nlm.nih.gov/srapub/SRR1588549	SRX712834	PAIRED	ILLUMINA	Illumina HiSeq 2000	SRP048201	PRJNA256762		256762	SRS710993	SAMN03003437	simple	3847	Glycine max	1031106	JGI	SRA187521
SRR1589600	39163445	11749033500	39163445	300	7800	http://sra-download.ncbi.nlm.nih.gov/srapub/SRR1589600	SRX713884	PAIRED	ILLUMINA	Illumina HiSeq 2000	SRP048209	PRJNA251047		251047	SRS711834	SAMN03003042	simple	3847	Glycine max	1031115	JGI	SRA187573
SRR1589601	26311433	7893429900	26311433	300	5166	http://sra-download.ncbi.nlm.nih.gov/srapub/SRR1589601	SRX713885	PAIRED	ILLUMINA	Illumina HiSeq 2000	SRP048209	PRJNA251047		251047	SRS711834	SAMN03003042	simple	3847	Glycine max	1031115	JGI	SRA187573
SRR1589602	34330340	10299102000	34330340	300	6321	http://sra-download.ncbi.nlm.nih.gov/srapub/SRR1589602	SRX713886	PAIRED	ILLUMINA	Illumina HiSeq 2000	SRP048209	PRJNA251047		251047	SRS711834	SAMN03003042	simple	3847	Glycine max	1031115	JGI	SRA187573
SRR1978699	38316012	3831601200	0	100	2568	http://sra-download.ncbi.nlm.nih.gov/srapub/SRR1978699	SRX998001	SINGLE	ILLUMINA	Illumina HiSeq 2000	SRP009826			0	SRS912184	SAMN03487992	simple	3885	Phaseolus vulgaris	Bean 1	USDA ARS	SRA048619
SRR1978702	47976364	4797636400	0	100	3209	http://sra-download.ncbi.nlm.nih.gov/srapub/SRR1978702	SRX998003	SINGLE	ILLUMINA	Illumina HiSeq 2000	SRP009826			0	SRS912185	SAMN03487993	simple	3885	Phaseolus vulgaris	Bean 2	USDA ARS	SRA048619
SRR1978704	47585991	4758599100	0	100	3191	http://sra-download.ncbi.nlm.nih.gov/srapub/SRR1978704	SRX998004	SINGLE	ILLUMINA	Illumina HiSeq 2000	SRP009826			0	SRS912186	SAMN03487994	simple	3885	Phaseolus vulgaris	Bean 4	USDA ARS	SRA048619
SRR1978705	41878954	4187895400	0	100	2818	http://sra-download.ncbi.nlm.nih.gov/srapub/SRR1978705	SRX998005	SINGLE	ILLUMINA	Illumina HiSeq 2000	SRP009826			0	SRS912187	SAMN03487995	simple	3885	Phaseolus vulgaris	Bean 5	USDA ARS	SRA048619
SRR1978709	59387779	5938777900	0	100	3987	http://sra-download.ncbi.nlm.nih.gov/srapub/SRR1978709	SRX998007	SINGLE	ILLUMINA	Illumina HiSeq 2000	SRP009826			0	SRS912189	SAMN03487996	simple	3885	Phaseolus vulgaris	Bean 6	USDA ARS	SRA048619
SRR1978710	34733523	3473352300	0	100	2308	http://sra-download.ncbi.nlm.nih.gov/srapub/SRR1978710	SRX998008	SINGLE	ILLUMINA	Illumina HiSeq 2000	SRP009826			0	SRS912190	SAMN03487997	simple	3885	Phaseolus vulgaris	Bean 8	USDA ARS	SRA048619
SRR941787	84033108	16974687816	84033108	202	10656	http://sra-download.ncbi.nlm.nih.gov/srapub/SRR941787	SRX326801	PAIRED	ILLUMINA	Illumina HiSeq 1000	SRP028116	PRJNA212729	2	212729	SRS463233	SAMN02260713	simple	3885	Phaseolus vulgaris	259	FGC	SRA095264
SRR941788	40336403	8147953406	40336403	202	5020	http://sra-download.ncbi.nlm.nih.gov/srapub/SRR941788	SRX326802	PAIRED	ILLUMINA	Illumina HiSeq 1000	SRP028116	PRJNA212729	2	212729	SRS463234	SAMN02260714	simple	3885	Phaseolus vulgaris	7	FGC	SRA095264
SRR941789	36458768	7364671136	36458768	202	4525	http://sra-download.ncbi.nlm.nih.gov/srapub/SRR941789	SRX326803	PAIRED	ILLUMINA	Illumina HiSeq 1000	SRP028116	PRJNA212729	2	212729	SRS463235	SAMN02260715	simple	3885	Phaseolus vulgaris	10	FGC	SRA095264
SRR941790	60758307	12273178014	60758307	202	7661	http://sra-download.ncbi.nlm.nih.gov/srapub/SRR941790	SRX326804	PAIRED	ILLUMINA	Illumina HiSeq 1000	SRP028116	PRJNA212729	2	212729	SRS463236	SAMN02260716	simple	3885	Phaseolus vulgaris	25	FGC	SRA095264
SRR941791	49342610	9967207220	49342610	202	6193	http://sra-download.ncbi.nlm.nih.gov/srapub/SRR941791	SRX326805	PAIRED	ILLUMINA	Illumina HiSeq 1000	SRP028116	PRJNA212729	2	212729	SRS463237	SAMN02260717	simple	3885	Phaseolus vulgaris	57	FGC	SRA095264
SRR941792	41905847	8464981094	41905847	202	5116	http://sra-download.ncbi.nlm.nih.gov/srapub/SRR941792	SRX326806	PAIRED	ILLUMINA	Illumina HiSeq 1000	SRP028116	PRJNA212729	2	212729	SRS463238	SAMN02260718	simple	3885	Phaseolus vulgaris	80	FGC	SRA095264
SRR941793	28120713	5680384026	28120713	202	3443	http://sra-download.ncbi.nlm.nih.gov/srapub/SRR941793	SRX326807	PAIRED	ILLUMINA	Illumina HiSeq 1000	SRP028116	PRJNA212729	2	212729	SRS463239	SAMN02260719	simple	3885	Phaseolus vulgaris	187	FGC	SRA095264
SRR941794	33791676	6825918552	33791676	202	4147	http://sra-download.ncbi.nlm.nih.gov/srapub/SRR941794	SRX326808	PAIRED	ILLUMINA	Illumina HiSeq 1000	SRP028116	PRJNA212729	2	212729	SRS463240	SAMN02260720	simple	3885	Phaseolus vulgaris	503	FGC	SRA095264
SRR941795	26218474	5296131748	26218474	202	3316	http://sra-download.ncbi.nlm.nih.gov/srapub/SRR941795	SRX326809	PAIRED	ILLUMINA	Illumina HiSeq 1000	SRP028116	PRJNA212729	2	212729	SRS463241	SAMN02260721	simple	3885	Phaseolus vulgaris	3	FGC	SRA095264
SRR941796	35360445	7142809890	35360445	202	4292	http://sra-download.ncbi.nlm.nih.gov/srapub/SRR941796	SRX326810	PAIRED	ILLUMINA	Illumina HiSeq 1000	SRP028116	PRJNA212729	2	212729	SRS463242	SAMN02260722	simple	3885	Phaseolus vulgaris	89	FGC	SRA095264
SRR941797	28970777	5852096954	28970777	202	3556	http://sra-download.ncbi.nlm.nih.gov/srapub/SRR941797	SRX326811	PAIRED	ILLUMINA	Illumina HiSeq 1000	SRP028116	PRJNA212729	2	212729	SRS463243	SAMN02260723	simple	3885	Phaseolus vulgaris	107	FGC	SRA095264
SRR941798	22874134	4620575068	22874134	202	2828	http://sra-download.ncbi.nlm.nih.gov/srapub/SRR941798	SRX326812	PAIRED	ILLUMINA	Illumina HiSeq 1000	SRP028116	PRJNA212729	2	212729	SRS463244	SAMN02260724	simple	3885	Phaseolus vulgaris	118	FGC	SRA095264
SRR941799	27280838	5510729276	27280838	202	3351	http://sra-download.ncbi.nlm.nih.gov/srapub/SRR941799	SRX326813	PAIRED	ILLUMINA	Illumina HiSeq 1000	SRP028116	PRJNA212729	2	212729	SRS463245	SAMN02260725	simple	3885	Phaseolus vulgaris	136	FGC	SRA095264
SRR941800	37036611	7481395422	37036611	202	4556	http://sra-download.ncbi.nlm.nih.gov/srapub/SRR941800	SRX326814	PAIRED	ILLUMINA	Illumina HiSeq 1000	SRP028116	PRJNA212729	2	212729	SRS463246	SAMN02260726	simple	3885	Phaseolus vulgaris	148	FGC	SRA095264
SRR941801	48646850	9826663700	48646850	202	6060	http://sra-download.ncbi.nlm.nih.gov/srapub/SRR941801	SRX326815	PAIRED	ILLUMINA	Illumina HiSeq 1000	SRP028116	PRJNA212729	2	212729	SRS463247	SAMN02260727	simple	3885	Phaseolus vulgaris	156	FGC	SRA095264
SRR941802	31349272	6332552944	31349272	202	3825	http://sra-download.ncbi.nlm.nih.gov/srapub/SRR941802	SRX326816	PAIRED	ILLUMINA	Illumina HiSeq 1000	SRP028116	PRJNA212729	2	212729	SRS463248	SAMN02260728	simple	3885	Phaseolus vulgaris	159	FGC	SRA095264
SRR941803	31735273	6410525146	31735273	202	3992	http://sra-download.ncbi.nlm.nih.gov/srapub/SRR941803	SRX326817	PAIRED	ILLUMINA	Illumina HiSeq 1000	SRP028116	PRJNA212729	2	212729	SRS463249	SAMN02260729	simple	3885	Phaseolus vulgaris	44	FGC	SRA095264
SRR941804	30297928	6120181456	30297928	202	3779	http://sra-download.ncbi.nlm.nih.gov/srapub/SRR941804	SRX326818	PAIRED	ILLUMINA	Illumina HiSeq 1000	SRP028116	PRJNA212729	2	212729	SRS463250	SAMN02260730	simple	3885	Phaseolus vulgaris	19	FGC	SRA095264
SRR941805	48038274	9703731348	48038274	202	5874	http://sra-download.ncbi.nlm.nih.gov/srapub/SRR941805	SRX326819	PAIRED	ILLUMINA	Illumina HiSeq 1000	SRP028116	PRJNA212729	2	212729	SRS463251	SAMN02260731	simple	3885	Phaseolus vulgaris	220	FGC	SRA095264
SRR941806	27617371	5578708942	27617371	202	3405	http://sra-download.ncbi.nlm.nih.gov/srapub/SRR941806	SRX326820	PAIRED	ILLUMINA	Illumina HiSeq 1000	SRP028116	PRJNA212729	2	212729	SRS463252	SAMN02260732	simple	3885	Phaseolus vulgaris	262	FGC	SRA095264
SRR941807	26277385	5308031770	26277385	202	3253	http://sra-download.ncbi.nlm.nih.gov/srapub/SRR941807	SRX326821	PAIRED	ILLUMINA	Illumina HiSeq 1000	SRP028116	PRJNA212729	2	212729	SRS463253	SAMN02260733	simple	3885	Phaseolus vulgaris	134	FGC	SRA095264
SRR957667	12953666	2331659880	12953666	180	1598	http://sra-download.ncbi.nlm.nih.gov/srapub/SRR957667	SRX339933	PAIRED	ILLUMINA	Illumina HiSeq 2000	SRP029243	PRJNA216981	2	216981	SRS473677	SAMN02333806	simple	3885	Phaseolus vulgaris	1LC	BOGAZICI UNIVERSITY	SRA098925
SRR957668	13595813	2447246340	13595813	180	1672	http://sra-download.ncbi.nlm.nih.gov/srapub/SRR957668	SRX340118	PAIRED	ILLUMINA	Illumina HiSeq 2000	SRP029243	PRJNA216981	2	216981	SRS473666	SAMN02333805	simple	3885	Phaseolus vulgaris	1LS	BOGAZICI UNIVERSITY	SRA098925
SRR958469	13240862	2383355160	13240862	180	1637	http://sra-download.ncbi.nlm.nih.gov/srapub/SRR958469	SRX340737	PAIRED	ILLUMINA	Illumina HiSeq 2000	SRP029243	PRJNA216981	2	216981	SRS474098	SAMN02333807	simple	3885	Phaseolus vulgaris	2RC	BOGAZICI UNIVERSITY	SRA098925
SRR958472	13640231	2455241580	13640231	180	1687	http://sra-download.ncbi.nlm.nih.gov/srapub/SRR958472	SRX340738	PAIRED	ILLUMINA	Illumina HiSeq 2000	SRP029243	PRJNA216981	2	216981	SRS474099	SAMN02333808	simple	3885	Phaseolus vulgaris	2RS	BOGAZICI UNIVERSITY	SRA098925
SRR958473	12999193	2339854740	12999193	180	1605	http://sra-download.ncbi.nlm.nih.gov/srapub/SRR958473	SRX340739	PAIRED	ILLUMINA	Illumina HiSeq 2000	SRP029243	PRJNA216981	2	216981	SRS474100	SAMN02333809	simple	3885	Phaseolus vulgaris	3RC	BOGAZICI UNIVERSITY	SRA098925
SRR958525	12910523	2323894140	12910523	180	1603	http://sra-download.ncbi.nlm.nih.gov/srapub/SRR958525	SRX340757	PAIRED	ILLUMINA	Illumina HiSeq 2000	SRP029243	PRJNA216981	2	216981	SRS474103	SAMN02333810	simple	3885	Phaseolus vulgaris	3RS	BOGAZICI UNIVERSITY	SRA098925
SRR1024145	45443397	6816509550	45443397	150	4304	http://sra-download.ncbi.nlm.nih.gov/srapub/SRR1024145	SRX373231	PAIRED	ILLUMINA	Illumina HiSeq 2000	SRP030614	PRJNA221782		221782	SRS498664	SAMN02370763	simple	3885	Phaseolus vulgaris	Phaseolus vulgaris EC_V0 sample	PHASIBEAM	SRA105194
SRR1025259	36942995	5541449250	36942995	150	3214	http://sra-download.ncbi.nlm.nih.gov/srapub/SRR1025259	SRX373231	PAIRED	ILLUMINA	Illumina HiSeq 2000	SRP030614	PRJNA221782		221782	SRS498664	SAMN02370763	simple	3885	Phaseolus vulgaris	Phaseolus vulgaris EC_V0 sample	PHASIBEAM	SRA105194
SRR1025260	50300200	7545030000	50300200	150	4717	http://sra-download.ncbi.nlm.nih.gov/srapub/SRR1025260	SRX373240	PAIRED	ILLUMINA	Illumina HiSeq 2000	SRP030614	PRJNA221782		221782	SRS498673	SAMN02370764	simple	3885	Phaseolus vulgaris	Phaseolus vulgaris HYP_V0 sample	PHASIBEAM	SRA105194
SRR1025261	37678230	5651734500	37678230	150	3309	http://sra-download.ncbi.nlm.nih.gov/srapub/SRR1025261	SRX373240	PAIRED	ILLUMINA	Illumina HiSeq 2000	SRP030614	PRJNA221782		221782	SRS498673	SAMN02370764	simple	3885	Phaseolus vulgaris	Phaseolus vulgaris HYP_V0 sample	PHASIBEAM	SRA105194
SRR1025262	51708594	7756289100	51708594	150	4863	http://sra-download.ncbi.nlm.nih.gov/srapub/SRR1025262	SRX373241	PAIRED	ILLUMINA	Illumina HiSeq 2000	SRP030614	PRJNA221782		221782	SRS498674	SAMN02370765	simple	3885	Phaseolus vulgaris	Phaseolus vulgaris RD_V0 sample	PHASIBEAM	SRA105194
SRR1025263	33782498	5067374700	33782498	150	2962	http://sra-download.ncbi.nlm.nih.gov/srapub/SRR1025263	SRX373241	PAIRED	ILLUMINA	Illumina HiSeq 2000	SRP030614	PRJNA221782		221782	SRS498674	SAMN02370765	simple	3885	Phaseolus vulgaris	Phaseolus vulgaris RD_V0 sample	PHASIBEAM	SRA105194
SRR1025264	66514625	9977193750	66514625	150	6338	http://sra-download.ncbi.nlm.nih.gov/srapub/SRR1025264	SRX373242	PAIRED	ILLUMINA	Illumina HiSeq 2000	SRP030614	PRJNA221782		221782	SRS498675	SAMN02370766	simple	3885	Phaseolus vulgaris	Phaseolus vulgaris C_V1 sample	PHASIBEAM	SRA105194
SRR1025265	38227737	5734160550	38227737	150	3335	http://sra-download.ncbi.nlm.nih.gov/srapub/SRR1025265	SRX373242	PAIRED	ILLUMINA	Illumina HiSeq 2000	SRP030614	PRJNA221782		221782	SRS498675	SAMN02370766	simple	3885	Phaseolus vulgaris	Phaseolus vulgaris C_V1 sample	PHASIBEAM	SRA105194
SRR1025266	66964138	10044620700	66964138	150	6404	http://sra-download.ncbi.nlm.nih.gov/srapub/SRR1025266	SRX373243	PAIRED	ILLUMINA	Illumina HiSeq 2000	SRP030614	PRJNA221782		221782	SRS498676	SAMN02370767	simple	3885	Phaseolus vulgaris	Phaseolus vulgaris HYP_V1 sample	PHASIBEAM	SRA105194
SRR1025267	35384173	5307625950	35384173	150	3099	http://sra-download.ncbi.nlm.nih.gov/srapub/SRR1025267	SRX373243	PAIRED	ILLUMINA	Illumina HiSeq 2000	SRP030614	PRJNA221782		221782	SRS498676	SAMN02370767	simple	3885	Phaseolus vulgaris	Phaseolus vulgaris HYP_V1 sample	PHASIBEAM	SRA105194
SRR1025268	55648179	8347226850	55648179	150	5184	http://sra-download.ncbi.nlm.nih.gov/srapub/SRR1025268	SRX373547	PAIRED	ILLUMINA	Illumina HiSeq 2000	SRP030614	PRJNA221782		221782	SRS498904	SAMN02370768	simple	3885	Phaseolus vulgaris	Phaseolus vulgaris PL_V1 sample	PHASIBEAM	SRA105194
SRR1025269	29824412	4473661800	29824412	150	2573	http://sra-download.ncbi.nlm.nih.gov/srapub/SRR1025269	SRX373547	PAIRED	ILLUMINA	Illumina HiSeq 2000	SRP030614	PRJNA221782		221782	SRS498904	SAMN02370768	simple	3885	Phaseolus vulgaris	Phaseolus vulgaris PL_V1 sample	PHASIBEAM	SRA105194
SRR1025278	56830354	8524553100	56830354	150	5318	http://sra-download.ncbi.nlm.nih.gov/srapub/SRR1025278	SRX373548	PAIRED	ILLUMINA	Illumina HiSeq 2000	SRP030614	PRJNA221782		221782	SRS498905	SAMN02370769	simple	3885	Phaseolus vulgaris	Phaseolus vulgaris EPI_V1 sample	PHASIBEAM	SRA105194
SRR1025279	31457368	4718605200	31457368	150	2717	http://sra-download.ncbi.nlm.nih.gov/srapub/SRR1025279	SRX373548	PAIRED	ILLUMINA	Illumina HiSeq 2000	SRP030614	PRJNA221782		221782	SRS498905	SAMN02370769	simple	3885	Phaseolus vulgaris	Phaseolus vulgaris EPI_V1 sample	PHASIBEAM	SRA105194
SRR1025280	66961463	10044219450	66961463	150	6300	http://sra-download.ncbi.nlm.nih.gov/srapub/SRR1025280	SRX373549	PAIRED	ILLUMINA	Illumina HiSeq 2000	SRP030614	PRJNA221782		221782	SRS498906	SAMN02370770	simple	3885	Phaseolus vulgaris	Phaseolus vulgaris PR_V1 sample	PHASIBEAM	SRA105194
SRR1025281	34027191	5104078650	34027191	150	2920	http://sra-download.ncbi.nlm.nih.gov/srapub/SRR1025281	SRX373549	PAIRED	ILLUMINA	Illumina HiSeq 2000	SRP030614	PRJNA221782		221782	SRS498906	SAMN02370770	simple	3885	Phaseolus vulgaris	Phaseolus vulgaris PR_V1 sample	PHASIBEAM	SRA105194
SRR1025282	53974679	8096201850	53974679	150	5002	http://sra-download.ncbi.nlm.nih.gov/srapub/SRR1025282	SRX373550	PAIRED	ILLUMINA	Illumina HiSeq 2000	SRP030614	PRJNA221782		221782	SRS498907	SAMN02370771	simple	3885	Phaseolus vulgaris	Phaseolus vulgaris FTL_V2 sample	PHASIBEAM	SRA105194
SRR1025283	35935475	5390321250	35935475	150	3090	http://sra-download.ncbi.nlm.nih.gov/srapub/SRR1025283	SRX373550	PAIRED	ILLUMINA	Illumina HiSeq 2000	SRP030614	PRJNA221782		221782	SRS498907	SAMN02370771	simple	3885	Phaseolus vulgaris	Phaseolus vulgaris FTL_V2 sample	PHASIBEAM	SRA105194
SRR1025284	53141618	7971242700	53141618	150	5007	http://sra-download.ncbi.nlm.nih.gov/srapub/SRR1025284	SRX373551	PAIRED	ILLUMINA	Illumina HiSeq 2000	SRP030614	PRJNA221782		221782	SRS498908	SAMN02370772	simple	3885	Phaseolus vulgaris	Phaseolus vulgaris HYP_V2 sample	PHASIBEAM	SRA105194
SRR1025285	42936398	6440459700	42936398	150	3755	http://sra-download.ncbi.nlm.nih.gov/srapub/SRR1025285	SRX373551	PAIRED	ILLUMINA	Illumina HiSeq 2000	SRP030614	PRJNA221782		221782	SRS498908	SAMN02370772	simple	3885	Phaseolus vulgaris	Phaseolus vulgaris HYP_V2 sample	PHASIBEAM	SRA105194
SRR1025286	54082265	8112339750	54082265	150	4974	http://sra-download.ncbi.nlm.nih.gov/srapub/SRR1025286	SRX373552	PAIRED	ILLUMINA	Illumina HiSeq 2000	SRP030614	PRJNA221782		221782	SRS498909	SAMN02370773	simple	3885	Phaseolus vulgaris	Phaseolus vulgaris PL_V2 sample	PHASIBEAM	SRA105194
SRR1025287	34043004	5106450600	34043004	150	2916	http://sra-download.ncbi.nlm.nih.gov/srapub/SRR1025287	SRX373552	PAIRED	ILLUMINA	Illumina HiSeq 2000	SRP030614	PRJNA221782		221782	SRS498909	SAMN02370773	simple	3885	Phaseolus vulgaris	Phaseolus vulgaris PL_V2 sample	PHASIBEAM	SRA105194
SRR1025288	54515843	8177376450	54515843	150	5197	http://sra-download.ncbi.nlm.nih.gov/srapub/SRR1025288	SRX373553	PAIRED	ILLUMINA	Illumina HiSeq 2000	SRP030614	PRJNA221782		221782	SRS498910	SAMN02370774	simple	3885	Phaseolus vulgaris	Phaseolus vulgaris R_V2 sample	PHASIBEAM	SRA105194
SRR1025289	57208446	8581266900	57208446	150	5250	http://sra-download.ncbi.nlm.nih.gov/srapub/SRR1025289	SRX373554	PAIRED	ILLUMINA	Illumina HiSeq 2000	SRP030614	PRJNA221782		221782	SRS498911	SAMN02370775	simple	3885	Phaseolus vulgaris	Phaseolus vulgaris TL_V3 sample	PHASIBEAM	SRA105194
SRR1025290	59988346	8998251900	59988346	150	5657	http://sra-download.ncbi.nlm.nih.gov/srapub/SRR1025290	SRX373555	PAIRED	ILLUMINA	Illumina HiSeq 2000	SRP030614	PRJNA221782		221782	SRS498912	SAMN02370776	simple	3885	Phaseolus vulgaris	Phaseolus vulgaris NR_V3 sample	PHASIBEAM	SRA105194
SRR1025291	21862743	3279411450	21862743	150	1872	http://sra-download.ncbi.nlm.nih.gov/srapub/SRR1025291	SRX373555	PAIRED	ILLUMINA	Illumina HiSeq 2000	SRP030614	PRJNA221782		221782	SRS498912	SAMN02370776	simple	3885	Phaseolus vulgaris	Phaseolus vulgaris NR_V3 sample	PHASIBEAM	SRA105194
SRR1025292	56185389	8427808350	56185389	150	5143	http://sra-download.ncbi.nlm.nih.gov/srapub/SRR1025292	SRX373556	PAIRED	ILLUMINA	Illumina HiSeq 2000	SRP030614	PRJNA221782		221782	SRS498913	SAMN02370777	simple	3885	Phaseolus vulgaris	Phaseolus vulgaris R_V3 sample	PHASIBEAM	SRA105194
SRR1025293	26501083	3975162450	26501083	150	2263	http://sra-download.ncbi.nlm.nih.gov/srapub/SRR1025293	SRX373556	PAIRED	ILLUMINA	Illumina HiSeq 2000	SRP030614	PRJNA221782		221782	SRS498913	SAMN02370777	simple	3885	Phaseolus vulgaris	Phaseolus vulgaris R_V3 sample	PHASIBEAM	SRA105194
SRR1025294	34760592	5214088800	34760592	150	2949	http://sra-download.ncbi.nlm.nih.gov/srapub/SRR1025294	SRX373558	PAIRED	ILLUMINA	Illumina HiSeq 2000	SRP030614	PRJNA221782		221782	SRS498915	SAMN02370779	simple	3885	Phaseolus vulgaris	Phaseolus vulgaris ST_V3 sample	PHASIBEAM	SRA105194
SRR1025295	59758303	8963745450	59758303	150	5573	http://sra-download.ncbi.nlm.nih.gov/srapub/SRR1025295	SRX373559	PAIRED	ILLUMINA	Illumina HiSeq 2000	SRP030614	PRJNA221782		221782	SRS498916	SAMN02370780	simple	3885	Phaseolus vulgaris	Phaseolus vulgaris TL_V4a sample	PHASIBEAM	SRA105194
SRR1025300	57614592	8642188800	57614592	150	5501	http://sra-download.ncbi.nlm.nih.gov/srapub/SRR1025300	SRX373560	PAIRED	ILLUMINA	Illumina HiSeq 2000	SRP030614	PRJNA221782		221782	SRS498917	SAMN02370781	simple	3885	Phaseolus vulgaris	Phaseolus vulgaris HYP_V4a sample	PHASIBEAM	SRA105194
SRR1025301	41496389	6224458350	41496389	150	3661	http://sra-download.ncbi.nlm.nih.gov/srapub/SRR1025301	SRX373560	PAIRED	ILLUMINA	Illumina HiSeq 2000	SRP030614	PRJNA221782		221782	SRS498917	SAMN02370781	simple	3885	Phaseolus vulgaris	Phaseolus vulgaris HYP_V4a sample	PHASIBEAM	SRA105194
SRR1025302	55049231	8257384650	55049231	150	5060	http://sra-download.ncbi.nlm.nih.gov/srapub/SRR1025302	SRX373561	PAIRED	ILLUMINA	Illumina HiSeq 2000	SRP030614	PRJNA221782		221782	SRS498918	SAMN02370782	simple	3885	Phaseolus vulgaris	Phaseolus vulgaris R_V4a sample	PHASIBEAM	SRA105194
SRR1025303	62372267	9355840050	62372267	150	5811	http://sra-download.ncbi.nlm.nih.gov/srapub/SRR1025303	SRX373562	PAIRED	ILLUMINA	Illumina HiSeq 2000	SRP030614	PRJNA221782		221782	SRS498919	SAMN02370783	simple	3885	Phaseolus vulgaris	Phaseolus vulgaris TL_V4b sample	PHASIBEAM	SRA105194
SRR1025304	41106414	6165962100	41106414	150	3607	http://sra-download.ncbi.nlm.nih.gov/srapub/SRR1025304	SRX373562	PAIRED	ILLUMINA	Illumina HiSeq 2000	SRP030614	PRJNA221782		221782	SRS498919	SAMN02370783	simple	3885	Phaseolus vulgaris	Phaseolus vulgaris TL_V4b sample	PHASIBEAM	SRA105194
SRR1025305	57790925	8668638750	57790925	150	5348	http://sra-download.ncbi.nlm.nih.gov/srapub/SRR1025305	SRX373563	PAIRED	ILLUMINA	Illumina HiSeq 2000	SRP030614	PRJNA221782		221782	SRS498920	SAMN02370784	simple	3885	Phaseolus vulgaris	Phaseolus vulgaris SN_V4b sample	PHASIBEAM	SRA105194
SRR1025306	63297167	9494575050	63297167	150	6008	http://sra-download.ncbi.nlm.nih.gov/srapub/SRR1025306	SRX373564	PAIRED	ILLUMINA	Illumina HiSeq 2000	SRP030614	PRJNA221782		221782	SRS498921	SAMN02370785	simple	3885	Phaseolus vulgaris	Phaseolus vulgaris ST_V4b sample	PHASIBEAM	SRA105194
SRR1025307	29659836	4448975400	29659836	150	2722	http://sra-download.ncbi.nlm.nih.gov/srapub/SRR1025307	SRX373564	PAIRED	ILLUMINA	Illumina HiSeq 2000	SRP030614	PRJNA221782		221782	SRS498921	SAMN02370785	simple	3885	Phaseolus vulgaris	Phaseolus vulgaris ST_V4b sample	PHASIBEAM	SRA105194
SRR1025309	63860489	9579073350	63860489	150	5907	http://sra-download.ncbi.nlm.nih.gov/srapub/SRR1025309	SRX373565	PAIRED	ILLUMINA	Illumina HiSeq 2000	SRP030614	PRJNA221782		221782	SRS498922	SAMN02370786	simple	3885	Phaseolus vulgaris	Phaseolus vulgaris AM_V4b sample	PHASIBEAM	SRA105194
SRR1025310	73490771	11023615650	73490771	150	6728	http://sra-download.ncbi.nlm.nih.gov/srapub/SRR1025310	SRX373565	PAIRED	ILLUMINA	Illumina HiSeq 2000	SRP030614	PRJNA221782		221782	SRS498922	SAMN02370786	simple	3885	Phaseolus vulgaris	Phaseolus vulgaris AM_V4b sample	PHASIBEAM	SRA105194
SRR1025313	52918013	7937701950	52918013	150	4911	http://sra-download.ncbi.nlm.nih.gov/srapub/SRR1025313	SRX373566	PAIRED	ILLUMINA	Illumina HiSeq 2000	SRP030614	PRJNA221782		221782	SRS498923	SAMN02370787	simple	3885	Phaseolus vulgaris	Phaseolus vulgaris TL_R5 sample	PHASIBEAM	SRA105194
SRR1025314	89631600	13444740000	89631600	150	8397	http://sra-download.ncbi.nlm.nih.gov/srapub/SRR1025314	SRX373566	PAIRED	ILLUMINA	Illumina HiSeq 2000	SRP030614	PRJNA221782		221782	SRS498923	SAMN02370787	simple	3885	Phaseolus vulgaris	Phaseolus vulgaris TL_R5 sample	PHASIBEAM	SRA105194
SRR1025318	54191771	8128765650	54191771	150	5067	http://sra-download.ncbi.nlm.nih.gov/srapub/SRR1025318	SRX373567	PAIRED	ILLUMINA	Illumina HiSeq 2000	SRP030614	PRJNA221782		221782	SRS498924	SAMN02370788	simple	3885	Phaseolus vulgaris	Phaseolus vulgaris SN_R5 sample	PHASIBEAM	SRA105194
SRR1025319	20325174	3048776100	20325174	150	1942	http://sra-download.ncbi.nlm.nih.gov/srapub/SRR1025319	SRX373567	PAIRED	ILLUMINA	Illumina HiSeq 2000	SRP030614	PRJNA221782		221782	SRS498924	SAMN02370788	simple	3885	Phaseolus vulgaris	Phaseolus vulgaris SN_R5 sample	PHASIBEAM	SRA105194
SRR1025320	57900351	8685052650	57900351	150	5292	http://sra-download.ncbi.nlm.nih.gov/srapub/SRR1025320	SRX373568	PAIRED	ILLUMINA	Illumina HiSeq 2000	SRP030614	PRJNA221782		221782	SRS498925	SAMN02370789	simple	3885	Phaseolus vulgaris	Phaseolus vulgaris R_R5 sample	PHASIBEAM	SRA105194
SRR1025321	63131377	9469706550	63131377	150	5846	http://sra-download.ncbi.nlm.nih.gov/srapub/SRR1025321	SRX373568	PAIRED	ILLUMINA	Illumina HiSeq 2000	SRP030614	PRJNA221782		221782	SRS498925	SAMN02370789	simple	3885	Phaseolus vulgaris	Phaseolus vulgaris R_R5 sample	PHASIBEAM	SRA105194
SRR1025322	56231292	8434693800	56231292	150	5374	http://sra-download.ncbi.nlm.nih.gov/srapub/SRR1025322	SRX373569	PAIRED	ILLUMINA	Illumina HiSeq 2000	SRP030614	PRJNA221782		221782	SRS498926	SAMN02370790	simple	3885	Phaseolus vulgaris	Phaseolus vulgaris AM_R5 sample	PHASIBEAM	SRA105194
SRR1025323	92491924	13873788600	92491924	150	8462	http://sra-download.ncbi.nlm.nih.gov/srapub/SRR1025323	SRX373569	PAIRED	ILLUMINA	Illumina HiSeq 2000	SRP030614	PRJNA221782		221782	SRS498926	SAMN02370790	simple	3885	Phaseolus vulgaris	Phaseolus vulgaris AM_R5 sample	PHASIBEAM	SRA105194
SRR1025324	56630274	8494541100	56630274	150	5370	http://sra-download.ncbi.nlm.nih.gov/srapub/SRR1025324	SRX373570	PAIRED	ILLUMINA	Illumina HiSeq 2000	SRP030614	PRJNA221782		221782	SRS498927	SAMN02370791	simple	3885	Phaseolus vulgaris	Phaseolus vulgaris FB_R5 sample	PHASIBEAM	SRA105194
SRR1025325	50471553	7570732950	50471553	150	4892	http://sra-download.ncbi.nlm.nih.gov/srapub/SRR1025325	SRX373572	PAIRED	ILLUMINA	Illumina HiSeq 2000	SRP030614	PRJNA221782		221782	SRS498928	SAMN02370792	simple	3885	Phaseolus vulgaris	Phaseolus vulgaris F_R6 sample	PHASIBEAM	SRA105194
SRR1025326	27216158	4082423700	27216158	150	2715	http://sra-download.ncbi.nlm.nih.gov/srapub/SRR1025326	SRX373572	PAIRED	ILLUMINA	Illumina HiSeq 2000	SRP030614	PRJNA221782		221782	SRS498928	SAMN02370792	simple	3885	Phaseolus vulgaris	Phaseolus vulgaris F_R6 sample	PHASIBEAM	SRA105194
SRR1025327	54650885	8197632750	54650885	150	5202	http://sra-download.ncbi.nlm.nih.gov/srapub/SRR1025327	SRX373573	PAIRED	ILLUMINA	Illumina HiSeq 2000	SRP030614	PRJNA221782		221782	SRS498929	SAMN02370793	simple	3885	Phaseolus vulgaris	Phaseolus vulgaris SP_R7 sample	PHASIBEAM	SRA105194
SRR1025329	59070426	8860563900	59070426	150	5624	http://sra-download.ncbi.nlm.nih.gov/srapub/SRR1025329	SRX373574	PAIRED	ILLUMINA	Illumina HiSeq 2000	SRP030614	PRJNA221782		221782	SRS498930	SAMN02370794	simple	3885	Phaseolus vulgaris	Phaseolus vulgaris MEP_R8 sample	PHASIBEAM	SRA105194
SRR1025330	77615012	11642251800	77615012	150	7561	http://sra-download.ncbi.nlm.nih.gov/srapub/SRR1025330	SRX373574	PAIRED	ILLUMINA	Illumina HiSeq 2000	SRP030614	PRJNA221782		221782	SRS498930	SAMN02370794	simple	3885	Phaseolus vulgaris	Phaseolus vulgaris MEP_R8 sample	PHASIBEAM	SRA105194
SRR1025331	58235857	8735378550	58235857	150	5541	http://sra-download.ncbi.nlm.nih.gov/srapub/SRR1025331	SRX373575	PAIRED	ILLUMINA	Illumina HiSeq 2000	SRP030614	PRJNA221782		221782	SRS498931	SAMN02370795	simple	3885	Phaseolus vulgaris	Phaseolus vulgaris IS_R9 sample	PHASIBEAM	SRA105194
SRR1025332	36565417	5484812550	36565417	150	3560	http://sra-download.ncbi.nlm.nih.gov/srapub/SRR1025332	SRX373575	PAIRED	ILLUMINA	Illumina HiSeq 2000	SRP030614	PRJNA221782		221782	SRS498931	SAMN02370795	simple	3885	Phaseolus vulgaris	Phaseolus vulgaris IS_R9 sample	PHASIBEAM	SRA105194
SRR1025333	58358843	8753826450	58358843	150	5554	http://sra-download.ncbi.nlm.nih.gov/srapub/SRR1025333	SRX373576	PAIRED	ILLUMINA	Illumina HiSeq 2000	SRP030614	PRJNA221782		221782	SRS498932	SAMN02370796	simple	3885	Phaseolus vulgaris	Phaseolus vulgaris MPWS_R9 sample	PHASIBEAM	SRA105194
SRR1025334	87041198	13056179700	87041198	150	7730	http://sra-download.ncbi.nlm.nih.gov/srapub/SRR1025334	SRX373576	PAIRED	ILLUMINA	Illumina HiSeq 2000	SRP030614	PRJNA221782		221782	SRS498932	SAMN02370796	simple	3885	Phaseolus vulgaris	Phaseolus vulgaris MPWS_R9 sample	PHASIBEAM	SRA105194
SRR1025335	57821989	8673298350	57821989	150	5513	http://sra-download.ncbi.nlm.nih.gov/srapub/SRR1025335	SRX373577	PAIRED	ILLUMINA	Illumina HiSeq 2000	SRP030614	PRJNA221782		221782	SRS498933	SAMN02370797	simple	3885	Phaseolus vulgaris	Phaseolus vulgaris MP_R9 sample	PHASIBEAM	SRA105194
SRR1025336	31086974	4663046100	31086974	150	2898	http://sra-download.ncbi.nlm.nih.gov/srapub/SRR1025336	SRX373577	PAIRED	ILLUMINA	Illumina HiSeq 2000	SRP030614	PRJNA221782		221782	SRS498933	SAMN02370797	simple	3885	Phaseolus vulgaris	Phaseolus vulgaris MP_R9 sample	PHASIBEAM	SRA105194
SRR1201340	33066791	6613358200	33066791	200	4048	http://sra-download.ncbi.nlm.nih.gov/srapub/SRR1201340	SRX498211	PAIRED	ILLUMINA	Illumina HiSeq 2000	SRP040464	PRJNA242366		242366	SRS580069	SAMN02693435	simple	3885	Phaseolus vulgaris	Phaseolus vulgaris G19833	JGI	SRA148787
SRR1201341	35858422	7171684400	35858422	200	4312	http://sra-download.ncbi.nlm.nih.gov/srapub/SRR1201341	SRX498212	PAIRED	ILLUMINA	Illumina HiSeq 2000	SRP040464	PRJNA242366		242366	SRS580069	SAMN02693435	simple	3885	Phaseolus vulgaris	Phaseolus vulgaris G19833	JGI	SRA148787
SRR1201342	20466922	4093384400	20466922	200	2387	http://sra-download.ncbi.nlm.nih.gov/srapub/SRR1201342	SRX498213	PAIRED	ILLUMINA	Illumina HiSeq 2000	SRP040464	PRJNA242366		242366	SRS580069	SAMN02693435	simple	3885	Phaseolus vulgaris	Phaseolus vulgaris G19833	JGI	SRA148787
SRR1201343	71730326	14346065200	71730326	200	8662	http://sra-download.ncbi.nlm.nih.gov/srapub/SRR1201343	SRX498214	PAIRED	ILLUMINA	Illumina HiSeq 2000	SRP040464	PRJNA242366		242366	SRS580069	SAMN02693435	simple	3885	Phaseolus vulgaris	Phaseolus vulgaris G19833	JGI	SRA148787
SRR1201344	23296637	4659327400	23296637	200	2709	http://sra-download.ncbi.nlm.nih.gov/srapub/SRR1201344	SRX498215	PAIRED	ILLUMINA	Illumina HiSeq 2000	SRP040464	PRJNA242366		242366	SRS580069	SAMN02693435	simple	3885	Phaseolus vulgaris	Phaseolus vulgaris G19833	JGI	SRA148787
SRR1201345	30921195	6184239000	30921195	200	3778	http://sra-download.ncbi.nlm.nih.gov/srapub/SRR1201345	SRX498216	PAIRED	ILLUMINA	Illumina HiSeq 2000	SRP040464	PRJNA242366		242366	SRS580069	SAMN02693435	simple	3885	Phaseolus vulgaris	Phaseolus vulgaris G19833	JGI	SRA148787
SRR1201346	34181993	6836398600	34181993	200	4221	http://sra-download.ncbi.nlm.nih.gov/srapub/SRR1201346	SRX498217	PAIRED	ILLUMINA	Illumina HiSeq 2000	SRP040464	PRJNA242366		242366	SRS580069	SAMN02693435	simple	3885	Phaseolus vulgaris	Phaseolus vulgaris G19833	JGI	SRA148787
SRR1201347	73279138	14655827600	73279138	200	8955	http://sra-download.ncbi.nlm.nih.gov/srapub/SRR1201347	SRX498218	PAIRED	ILLUMINA	Illumina HiSeq 2000	SRP040464	PRJNA242366		242366	SRS580069	SAMN02693435	simple	3885	Phaseolus vulgaris	Phaseolus vulgaris G19833	JGI	SRA148787
SRR1201348	34127959	6825591800	34127959	200	4088	http://sra-download.ncbi.nlm.nih.gov/srapub/SRR1201348	SRX498219	PAIRED	ILLUMINA	Illumina HiSeq 2000	SRP040464	PRJNA242366		242366	SRS580069	SAMN02693435	simple	3885	Phaseolus vulgaris	Phaseolus vulgaris G19833	JGI	SRA148787
SRR1201349	32714785	6542957000	32714785	200	3983	http://sra-download.ncbi.nlm.nih.gov/srapub/SRR1201349	SRX498220	PAIRED	ILLUMINA	Illumina HiSeq 2000	SRP040464	PRJNA242366		242366	SRS580069	SAMN02693435	simple	3885	Phaseolus vulgaris	Phaseolus vulgaris G19833	JGI	SRA148787
SRR1201350	33063821	6612764200	33063821	200	3944	http://sra-download.ncbi.nlm.nih.gov/srapub/SRR1201350	SRX498221	PAIRED	ILLUMINA	Illumina HiSeq 2000	SRP040464	PRJNA242366		242366	SRS580069	SAMN02693435	simple	3885	Phaseolus vulgaris	Phaseolus vulgaris G19833	JGI	SRA148787
SRR1201351	69014732	13802946400	69014732	200	8553	http://sra-download.ncbi.nlm.nih.gov/srapub/SRR1201351	SRX498222	PAIRED	ILLUMINA	Illumina HiSeq 2000	SRP040464	PRJNA242366		242366	SRS580069	SAMN02693435	simple	3885	Phaseolus vulgaris	Phaseolus vulgaris G19833	JGI	SRA148787
SRR1201352	45351203	9070240600	45351203	200	5304	http://sra-download.ncbi.nlm.nih.gov/srapub/SRR1201352	SRX498223	PAIRED	ILLUMINA	Illumina HiSeq 2000	SRP040464	PRJNA242366		242366	SRS580069	SAMN02693435	simple	3885	Phaseolus vulgaris	Phaseolus vulgaris G19833	JGI	SRA148787
SRR1201353	60362435	12072487000	60362435	200	6784	http://sra-download.ncbi.nlm.nih.gov/srapub/SRR1201353	SRX498224	PAIRED	ILLUMINA	Illumina HiSeq 2000	SRP040464	PRJNA242366		242366	SRS580069	SAMN02693435	simple	3885	Phaseolus vulgaris	Phaseolus vulgaris G19833	JGI	SRA148787
SRR1201354	70223532	14044706400	70223532	200	8684	http://sra-download.ncbi.nlm.nih.gov/srapub/SRR1201354	SRX498225	PAIRED	ILLUMINA	Illumina HiSeq 2000	SRP040464	PRJNA242366		242366	SRS580069	SAMN02693435	simple	3885	Phaseolus vulgaris	Phaseolus vulgaris G19833	JGI	SRA148787
SRR1201355	33056409	6611281800	33056409	200	4061	http://sra-download.ncbi.nlm.nih.gov/srapub/SRR1201355	SRX498226	PAIRED	ILLUMINA	Illumina HiSeq 2000	SRP040464	PRJNA242366		242366	SRS580069	SAMN02693435	simple	3885	Phaseolus vulgaris	Phaseolus vulgaris G19833	JGI	SRA148787
SRR1283071	18514787	944254137	0	51	993	http://sra-download.ncbi.nlm.nih.gov/srapub/SRR1283071	SRX540005	SINGLE	ILLUMINA	Illumina HiSeq 2000	SRP041848	PRJNA246611		246611	SRS605067	SAMN02768800	simple	3885	Phaseolus vulgaris	GSM1384330	GEO	SRA163321
SRR1283072	36212787	1846852137	0	51	1910	http://sra-download.ncbi.nlm.nih.gov/srapub/SRR1283072	SRX540005	SINGLE	ILLUMINA	Illumina HiSeq 2000	SRP041848	PRJNA246611		246611	SRS605067	SAMN02768800	simple	3885	Phaseolus vulgaris	GSM1384330	GEO	SRA163321
SRR1283073	83194472	4242918072	0	51	4152	http://sra-download.ncbi.nlm.nih.gov/srapub/SRR1283073	SRX540005	SINGLE	ILLUMINA	Illumina HiSeq 2000	SRP041848	PRJNA246611		246611	SRS605067	SAMN02768800	simple	3885	Phaseolus vulgaris	GSM1384330	GEO	SRA163321
SRR1283074	86116160	4391924160	0	51	4307	http://sra-download.ncbi.nlm.nih.gov/srapub/SRR1283074	SRX540005	SINGLE	ILLUMINA	Illumina HiSeq 2000	SRP041848	PRJNA246611		246611	SRS605067	SAMN02768800	simple	3885	Phaseolus vulgaris	GSM1384330	GEO	SRA163321
SRR1283075	78120367	3984138717	0	51	3897	http://sra-download.ncbi.nlm.nih.gov/srapub/SRR1283075	SRX540005	SINGLE	ILLUMINA	Illumina HiSeq 2000	SRP041848	PRJNA246611		246611	SRS605067	SAMN02768800	simple	3885	Phaseolus vulgaris	GSM1384330	GEO	SRA163321
SRR1283076	36129195	1842588945	0	51	1945	http://sra-download.ncbi.nlm.nih.gov/srapub/SRR1283076	SRX540006	SINGLE	ILLUMINA	Illumina HiSeq 2000	SRP041848	PRJNA246611		246611	SRS605068	SAMN02768797	simple	3885	Phaseolus vulgaris	GSM1384331	GEO	SRA163321
SRR1283077	38225835	1949517585	0	51	2024	http://sra-download.ncbi.nlm.nih.gov/srapub/SRR1283077	SRX540006	SINGLE	ILLUMINA	Illumina HiSeq 2000	SRP041848	PRJNA246611		246611	SRS605068	SAMN02768797	simple	3885	Phaseolus vulgaris	GSM1384331	GEO	SRA163321
SRR1283078	52430674	2673964374	0	51	2716	http://sra-download.ncbi.nlm.nih.gov/srapub/SRR1283078	SRX540006	SINGLE	ILLUMINA	Illumina HiSeq 2000	SRP041848	PRJNA246611		246611	SRS605068	SAMN02768797	simple	3885	Phaseolus vulgaris	GSM1384331	GEO	SRA163321
SRR1283079	54583380	2783752380	0	51	2831	http://sra-download.ncbi.nlm.nih.gov/srapub/SRR1283079	SRX540006	SINGLE	ILLUMINA	Illumina HiSeq 2000	SRP041848	PRJNA246611		246611	SRS605068	SAMN02768797	simple	3885	Phaseolus vulgaris	GSM1384331	GEO	SRA163321
SRR1283080	48969488	2497443888	0	51	2534	http://sra-download.ncbi.nlm.nih.gov/srapub/SRR1283080	SRX540006	SINGLE	ILLUMINA	Illumina HiSeq 2000	SRP041848	PRJNA246611		246611	SRS605068	SAMN02768797	simple	3885	Phaseolus vulgaris	GSM1384331	GEO	SRA163321
SRR1283081	87232299	4448847249	0	51	4536	http://sra-download.ncbi.nlm.nih.gov/srapub/SRR1283081	SRX540007	SINGLE	ILLUMINA	Illumina HiSeq 2000	SRP041848	PRJNA246611		246611	SRS605069	SAMN02768802	simple	3885	Phaseolus vulgaris	GSM1384332	GEO	SRA163321
SRR1283082	58003848	2958196248	0	51	2965	http://sra-download.ncbi.nlm.nih.gov/srapub/SRR1283082	SRX540007	SINGLE	ILLUMINA	Illumina HiSeq 2000	SRP041848	PRJNA246611		246611	SRS605069	SAMN02768802	simple	3885	Phaseolus vulgaris	GSM1384332	GEO	SRA163321
SRR1283083	92379676	4711363476	0	51	4674	http://sra-download.ncbi.nlm.nih.gov/srapub/SRR1283083	SRX540007	SINGLE	ILLUMINA	Illumina HiSeq 2000	SRP041848	PRJNA246611		246611	SRS605069	SAMN02768802	simple	3885	Phaseolus vulgaris	GSM1384332	GEO	SRA163321
SRR1283084	20444892	1042689492	0	51	1060	http://sra-download.ncbi.nlm.nih.gov/srapub/SRR1283084	SRX540008	SINGLE	ILLUMINA	Illumina HiSeq 2000	SRP041848	PRJNA246611		246611	SRS605070	SAMN02768796	simple	3885	Phaseolus vulgaris	GSM1384333	GEO	SRA163321
SRR1283085	43493403	2218163553	0	51	2215	http://sra-download.ncbi.nlm.nih.gov/srapub/SRR1283085	SRX540008	SINGLE	ILLUMINA	Illumina HiSeq 2000	SRP041848	PRJNA246611		246611	SRS605070	SAMN02768796	simple	3885	Phaseolus vulgaris	GSM1384333	GEO	SRA163321
SRR1283086	56315022	2872066122	0	51	2817	http://sra-download.ncbi.nlm.nih.gov/srapub/SRR1283086	SRX540008	SINGLE	ILLUMINA	Illumina HiSeq 2000	SRP041848	PRJNA246611		246611	SRS605070	SAMN02768796	simple	3885	Phaseolus vulgaris	GSM1384333	GEO	SRA163321
SRR1283087	58035348	2959802748	0	51	2920	http://sra-download.ncbi.nlm.nih.gov/srapub/SRR1283087	SRX540008	SINGLE	ILLUMINA	Illumina HiSeq 2000	SRP041848	PRJNA246611		246611	SRS605070	SAMN02768796	simple	3885	Phaseolus vulgaris	GSM1384333	GEO	SRA163321
SRR1283088	53887749	2748275199	0	51	2697	http://sra-download.ncbi.nlm.nih.gov/srapub/SRR1283088	SRX540008	SINGLE	ILLUMINA	Illumina HiSeq 2000	SRP041848	PRJNA246611		246611	SRS605070	SAMN02768796	simple	3885	Phaseolus vulgaris	GSM1384333	GEO	SRA163321
SRR1922831	35885518	5382827700	35885518	150	3395	http://sra-download.ncbi.nlm.nih.gov/srapub/SRR1922831	SRX963056	PAIRED	ILLUMINA	Illumina Genome Analyzer II	SRP056392	PRJNA279009		279009	SRS878505	SAMN03436097	simple	3885	Phaseolus vulgaris	GSM1639667	GEO	SRA248105
SRR1922832	36275181	5441277150	36275181	150	3373	http://sra-download.ncbi.nlm.nih.gov/srapub/SRR1922832	SRX963057	PAIRED	ILLUMINA	Illumina Genome Analyzer II	SRP056392	PRJNA279009		279009	SRS878504	SAMN03436094	simple	3885	Phaseolus vulgaris	GSM1639668	GEO	SRA248105
SRR1922833	31139107	4670866050	31139107	150	2741	http://sra-download.ncbi.nlm.nih.gov/srapub/SRR1922833	SRX963058	PAIRED	ILLUMINA	Illumina Genome Analyzer II	SRP056392	PRJNA279009		279009	SRS878503	SAMN03436096	simple	3885	Phaseolus vulgaris	GSM1639669	GEO	SRA248105
SRR1922834	38301961	5745294150	38301961	150	3123	http://sra-download.ncbi.nlm.nih.gov/srapub/SRR1922834	SRX963059	PAIRED	ILLUMINA	Illumina Genome Analyzer II	SRP056392	PRJNA279009		279009	SRS878502	SAMN03436095	simple	3885	Phaseolus vulgaris	GSM1639670	GEO	SRA248105
SRR1922835	40112223	6016833450	40112223	150	3492	http://sra-download.ncbi.nlm.nih.gov/srapub/SRR1922835	SRX963060	PAIRED	ILLUMINA	Illumina Genome Analyzer II	SRP056392	PRJNA279009		279009	SRS878501	SAMN03436098	simple	3885	Phaseolus vulgaris	GSM1639671	GEO	SRA248105
SRR1922836	36152758	5422913700	36152758	150	3026	http://sra-download.ncbi.nlm.nih.gov/srapub/SRR1922836	SRX963061	PAIRED	ILLUMINA	Illumina Genome Analyzer II	SRP056392	PRJNA279009		279009	SRS878500	SAMN03436099	simple	3885	Phaseolus vulgaris	GSM1639672	GEO	SRA248105
SRR1569274	24118479	868265244	0	36	463	http://sra-download.ncbi.nlm.nih.gov/srapub/SRR1569274	SRX695793	SINGLE	ILLUMINA	Illumina HiSeq 1000	SRP046307	PRJNA210619		210619	SRS696906	SAMN02226068	simple	3885	Phaseolus vulgaris	YL	USDA-ARS, UNIVERSITY OF MINNESOTA	SRA092169
SRR1569309	25297092	910695312	0	36	502	http://sra-download.ncbi.nlm.nih.gov/srapub/SRR1569309	SRX695829	SINGLE	ILLUMINA	Illumina HiSeq 1000	SRP046307	PRJNA210619		210619	SRS696938	SAMN02226069	simple	3885	Phaseolus vulgaris	L5	USDA-ARS, UNIVERSITY OF MINNESOTA	SRA092169
SRR1569385	22692275	816921900	0	36	495	http://sra-download.ncbi.nlm.nih.gov/srapub/SRR1569385	SRX695830	SINGLE	ILLUMINA	Illumina HiSeq 1000	SRP046307	PRJNA210619		210619	SRS696939	SAMN02226070	simple	3885	Phaseolus vulgaris	LF	USDA-ARS, UNIVERSITY OF MINNESOTA	SRA092169
SRR1569412	23366279	841186044	0	36	470	http://sra-download.ncbi.nlm.nih.gov/srapub/SRR1569412	SRX695874	SINGLE	ILLUMINA	Illumina HiSeq 1000	SRP046307	PRJNA210619		210619	SRS696983	SAMN02226071	simple	3885	Phaseolus vulgaris	LE	USDA-ARS, UNIVERSITY OF MINNESOTA	SRA092169
SRR1569430	23257968	837286848	0	36	463	http://sra-download.ncbi.nlm.nih.gov/srapub/SRR1569430	SRX695875	SINGLE	ILLUMINA	Illumina HiSeq 1000	SRP046307	PRJNA210619		210619	SRS696984	SAMN02226072	simple	3885	Phaseolus vulgaris	LI	USDA-ARS, UNIVERSITY OF MINNESOTA	SRA092169
SRR1569432	27696970	997090920	0	36	520	http://sra-download.ncbi.nlm.nih.gov/srapub/SRR1569432	SRX695876	SINGLE	ILLUMINA	Illumina HiSeq 1000	SRP046307	PRJNA210619		210619	SRS696985	SAMN02226073	simple	3885	Phaseolus vulgaris	YS	USDA-ARS, UNIVERSITY OF MINNESOTA	SRA092169
SRR1569463	25826838	929766168	0	36	462	http://sra-download.ncbi.nlm.nih.gov/srapub/SRR1569463	SRX695905	SINGLE	ILLUMINA	Illumina HiSeq 1000	SRP046307	PRJNA210619		210619	SRS697014	SAMN02226074	simple	3885	Phaseolus vulgaris	ST	USDA-ARS, UNIVERSITY OF MINNESOTA	SRA092169
SRR1569464	23334037	840025332	0	36	493	http://sra-download.ncbi.nlm.nih.gov/srapub/SRR1569464	SRX695906	SINGLE	ILLUMINA	Illumina HiSeq 1000	SRP046307	PRJNA210619		210619	SRS697015	SAMN02226075	simple	3885	Phaseolus vulgaris	YF	USDA-ARS, UNIVERSITY OF MINNESOTA	SRA092169
SRR1569465	26234498	944441928	0	36	472	http://sra-download.ncbi.nlm.nih.gov/srapub/SRR1569465	SRX695908	SINGLE	ILLUMINA	Illumina HiSeq 1000	SRP046307	PRJNA210619		210619	SRS697017	SAMN02226076	simple	3885	Phaseolus vulgaris	PY	USDA-ARS, UNIVERSITY OF MINNESOTA	SRA092169
SRR1569467	24986174	899502264	0	36	523	http://sra-download.ncbi.nlm.nih.gov/srapub/SRR1569467	SRX695909	SINGLE	ILLUMINA	Illumina HiSeq 1000	SRP046307	PRJNA210619		210619	SRS697018	SAMN02226077	simple	3885	Phaseolus vulgaris	PH	USDA-ARS, UNIVERSITY OF MINNESOTA	SRA092169
SRR1569468	24349622	876586392	0	36	428	http://sra-download.ncbi.nlm.nih.gov/srapub/SRR1569468	SRX695911	SINGLE	ILLUMINA	Illumina HiSeq 1000	SRP046307	PRJNA210619		210619	SRS697020	SAMN02226078	simple	3885	Phaseolus vulgaris	P1	USDA-ARS, UNIVERSITY OF MINNESOTA	SRA092169
SRR1569469	21647774	779319864	0	36	393	http://sra-download.ncbi.nlm.nih.gov/srapub/SRR1569469	SRX695912	SINGLE	ILLUMINA	Illumina HiSeq 1000	SRP046307	PRJNA210619		210619	SRS697021	SAMN02226079	simple	3885	Phaseolus vulgaris	P2	USDA-ARS, UNIVERSITY OF MINNESOTA	SRA092169
SRR1569471	28222798	1016020728	0	36	492	http://sra-download.ncbi.nlm.nih.gov/srapub/SRR1569471	SRX695913	SINGLE	ILLUMINA	Illumina HiSeq 1000	SRP046307	PRJNA210619		210619	SRS697022	SAMN02226080	simple	3885	Phaseolus vulgaris	SH	USDA-ARS, UNIVERSITY OF MINNESOTA	SRA092169
SRR1569472	21395296	770230656	0	36	424	http://sra-download.ncbi.nlm.nih.gov/srapub/SRR1569472	SRX695914	SINGLE	ILLUMINA	Illumina HiSeq 1000	SRP046307	PRJNA210619		210619	SRS697023	SAMN02226081	simple	3885	Phaseolus vulgaris	S1	USDA-ARS, UNIVERSITY OF MINNESOTA	SRA092169
SRR1569473	24696630	889078680	0	36	431	http://sra-download.ncbi.nlm.nih.gov/srapub/SRR1569473	SRX695915	SINGLE	ILLUMINA	Illumina HiSeq 1000	SRP046307	PRJNA210619		210619	SRS697024	SAMN02226082	simple	3885	Phaseolus vulgaris	S2	USDA-ARS, UNIVERSITY OF MINNESOTA	SRA092169
SRR1569474	24536948	883330128	0	36	484	http://sra-download.ncbi.nlm.nih.gov/srapub/SRR1569474	SRX695916	SINGLE	ILLUMINA	Illumina HiSeq 1000	SRP046307	PRJNA210619		210619	SRS697025	SAMN02226083	simple	3885	Phaseolus vulgaris	RT	USDA-ARS, UNIVERSITY OF MINNESOTA	SRA092169
SRR1569475	25140904	905072544	0	36	510	http://sra-download.ncbi.nlm.nih.gov/srapub/SRR1569475	SRX695917	SINGLE	ILLUMINA	Illumina HiSeq 1000	SRP046307	PRJNA210619		210619	SRS697026	SAMN02226084	simple	3885	Phaseolus vulgaris	YR	USDA-ARS, UNIVERSITY OF MINNESOTA	SRA092169
SRR1569476	27423246	987236856	0	36	548	http://sra-download.ncbi.nlm.nih.gov/srapub/SRR1569476	SRX695918	SINGLE	ILLUMINA	Illumina HiSeq 1000	SRP046307	PRJNA210619		210619	SRS697027	SAMN02226085	simple	3885	Phaseolus vulgaris	R5	USDA-ARS, UNIVERSITY OF MINNESOTA	SRA092169
SRR1569477	25121968	904390848	0	36	508	http://sra-download.ncbi.nlm.nih.gov/srapub/SRR1569477	SRX695919	SINGLE	ILLUMINA	Illumina HiSeq 1000	SRP046307	PRJNA210619		210619	SRS697028	SAMN02226086	simple	3885	Phaseolus vulgaris	RF	USDA-ARS, UNIVERSITY OF MINNESOTA	SRA092169
SRR1569478	24449104	880167744	0	36	483	http://sra-download.ncbi.nlm.nih.gov/srapub/SRR1569478	SRX695920	SINGLE	ILLUMINA	Illumina HiSeq 1000	SRP046307	PRJNA210619		210619	SRS697029	SAMN02226087	simple	3885	Phaseolus vulgaris	RE	USDA-ARS, UNIVERSITY OF MINNESOTA	SRA092169
SRR1569479	27834770	1002051720	0	36	558	http://sra-download.ncbi.nlm.nih.gov/srapub/SRR1569479	SRX695921	SINGLE	ILLUMINA	Illumina HiSeq 1000	SRP046307	PRJNA210619		210619	SRS697030	SAMN02226088	simple	3885	Phaseolus vulgaris	RI	USDA-ARS, UNIVERSITY OF MINNESOTA	SRA092169
SRR1569486	23909973	860759028	0	36	480	http://sra-download.ncbi.nlm.nih.gov/srapub/SRR1569486	SRX695927	SINGLE	ILLUMINA	Illumina HiSeq 1000	SRP046307	PRJNA210619		210619	SRS697036	SAMN02226089	simple	3885	Phaseolus vulgaris	N5	USDA-ARS, UNIVERSITY OF MINNESOTA	SRA092169
SRR1569488	26350845	948630420	0	36	457	http://sra-download.ncbi.nlm.nih.gov/srapub/SRR1569488	SRX695929	SINGLE	ILLUMINA	Illumina HiSeq 1000	SRP046307	PRJNA210619		210619	SRS697038	SAMN02226090	simple	3885	Phaseolus vulgaris	NE	USDA-ARS, UNIVERSITY OF MINNESOTA	SRA092169
SRR1569490	24875317	895511412	0	36	439	http://sra-download.ncbi.nlm.nih.gov/srapub/SRR1569490	SRX695931	SINGLE	ILLUMINA	Illumina HiSeq 1000	SRP046307	PRJNA210619		210619	SRS697040	SAMN02226091	simple	3885	Phaseolus vulgaris	NI	USDA-ARS, UNIVERSITY OF MINNESOTA	SRA092169
