# Supplementary material for: Identification and analysis of alternative splicing events in Phaseolus vulgaris and Glycine max
Source: BMC Genomics. 2017 Aug 22;18:650. doi: 10.1186/s12864-017-4054-2 (PMC5568362; doi:10.1186/s12864-017-4054-2)
Supplement: Supplementary file 10 — P. vulgaris and homologous G. max genes selected for RT-PCR analysis. (XLSX 9 kb) [file 12864_2017_4054_MOESM10_ESM.xlsx]

## Sheet: Hoja1
ID Phaseolus vulgaris	Forward	Reverse	ID Glycine max	Forward	Reverse	Annotation
Phvul.011G190600	GATCAGTTGCGTCGATGCTT	ATATTGGATGCCGCCTCCTC	Glyma.13G187200	TGCATGTATGCGGGAATAGTT	ACCGCAAATAAATAGCCGCA	CSN7
Phvul.008G270400	GCACCACAAGGAAGAGGATGA	CAACCAGGCTCTAAGCACAC	Glyma.02G293300	AGTCCTGACCCTCCCAGAAA	TGTAGAAGGTGCCGAGTCAG	TFIIIA
Phvul.007G262600	CTTCACAGAGATTGCAGGGC	TATGATCGATCCCTCCTCCG	Glyma.09G104200	CTCAACAGAGATTGCAGGCC	CGATCGATCCCTCCTGTGTT	SCL33
Phvul.005G127700	ATGCCGGTAGGCCAATTATC	ACACGATTAGTTGCCAGCTC	Glyma.12G181300	TTATGCAGGTCGGCCAATTA	AGCAAGTAAACCAGCCAAGG	U2AF35
Phvul.003G077300	ACTGATTGGCTGGATGGACA	GACGTCCCGAAACACAACAA	Glyma.07G259200	CGATTGGCTGGATGGATACG	GTCCCGGAACACAACAAGAC	CRLS
Phvul.002G298304	TGTTCCAAGTGTCGCTACCA	TCTGCACCACAATAGAATGAACA	Glyma.08G023000	AAGGGTTTCTGACGCTCTCA	CAAATCTATGAGTGCGAGCCA
Phvul.001G014900	TGTTCGATGCTCAGGTGGAT	GTCAATGGATTCCGTCCAGC	Glyma.14G075500	GTTTGATGCTCAGGTGGACG	TGGCTTTGGAGTAGAGGGAG	O-Glycosyl hydrolases family
Phvul.006G191200	CCTTCACCCGTTCTCCAAGA	TTCATGTGTCTGCTCAACGG	Glyma.13G245600	GAACCACCGCTTTTCCAAGT	TGATCGACCCTCCGTTATGG
Phvul.008G013100	TCTGCAGAATCATCCTCGAGT	AAGTTCAAGGTTGCACAGGA	Glyma.18G289000	AATGCGTTGATCAGAAGGGC	TCCCATTGACGTTCTTGTGT	ACR9
